# Supplementary material for: The evolution of giant flightless birds and novel phylogenetic relationships for extinct fowl (Aves, Galloanseres)
Source: R Soc Open Sci. 2017 Oct 11;4(10):170975. doi: 10.1098/rsos.170975 (PMC5666277; doi:10.1098/rsos.170975)
Supplement: Supplementary text Document;A complete list of Morphological characters;Data on mass, diet and age of study taxa;3 Apomorphy lists as separate files;Executable files x2 [file rsos170975supp3.xml]

<?xml version="1.0" standalone="yes"?>

<beast>

	<!-- taxa with dates in Ma, size in log10 grams        -->
	<!-- ntax=48                                                                 -->
	<taxa id="taxa">
		<taxon id="Tinamus_major">
			<date value="0.0" direction="backwards" units="years"/>
			<attr name="size">	3.01 	</attr> 
		</taxon>
		<taxon id="Lithornis_plebius">
			<date value="56.1" direction="backwards" units="years"/>
			<attr name="size">	2.99 	</attr> 
		</taxon>
		<taxon id="Lithornis_promiscuus">
			<date value="56.1" direction="backwards" units="years"/>
			<attr name="size">	3.4 	</attr> 
		</taxon>
		<taxon id="Paracathartes_howardae">
			<date value="52.85" direction="backwards" units="years"/>
			<attr name="size">	3.67 	</attr> 
		</taxon>
		<taxon id="Struthio_camelus">
			<date value="0.0" direction="backwards" units="years"/>
			<attr name="size">	5.06	</attr> 
		</taxon>
		<taxon id="Dromaius_novaehollandiae">
			<date value="0.0" direction="backwards" units="years"/>
			<attr name="size">	4.52 	</attr> 
		</taxon>
		<taxon id="Dinornis_robustus">
			<date value="0.05025" direction="backwards" units="years"/>
			<attr name="size">	5.23 	</attr> 
		</taxon>
		<taxon id="Acryllium_vulturinum">
			<date value="0.0" direction="backwards" units="years"/>
			<attr name="size">	3.13 	</attr> 
		</taxon>
		<taxon id="Alectura_lathami">
			<date value="0.0" direction="backwards" units="years"/>
			<attr name="size">	3.39 	</attr> 
		</taxon>
		<taxon id="Anhima_cornuta">
			<date value="0.0" direction="backwards" units="years"/>
			<attr name="size">	3.5 	</attr> 
		</taxon>
		<taxon id="Anseranas_semipalmata">
			<date value="0.0" direction="backwards" units="years"/>
			<attr name="size">	3.36 	</attr> 
		</taxon>
		<taxon id="Anser_caerulescens">
			<date value="0.0" direction="backwards" units="years"/>
			<attr name="size">	3.42 	</attr> 
		</taxon>
		<taxon id="Barawertornis_tedfordi">
			<date value="24.0" direction="backwards" units="years"/>
			<attr name="size">	4.77 	</attr> 
		</taxon>
		<taxon id="Brontornis_burmeisteri">
			<date value="16.9" direction="backwards" units="years"/>
			<attr name="size">	5.65 	</attr> 
		</taxon>
		<taxon id="Burhinus_grallarius">
			<date value="0.0" direction="backwards" units="years"/>
			<attr name="size">	2.84 	</attr> 
		</taxon>
		<taxon id="Cariama_cristata">
			<date value="0.0" direction="backwards" units="years"/>
			<attr name="size">	3.15 	</attr> 
		</taxon>
		<taxon id="Cereopsis_novaehollandiae">
			<date value="0.0" direction="backwards" units="years"/>
			<attr name="size">	3.64 	</attr> 
		</taxon>
		<taxon id="Chauna_torquata">
			<date value="0.0" direction="backwards" units="years"/>
			<attr name="size">	3.64 	</attr> 
		</taxon>
		<taxon id="Coturnix_pectoralis">
			<date value="0.0" direction="backwards" units="years"/>
			<attr name="size">	1.98 	</attr> 
		</taxon>
		<taxon id="Crax_rubra">
			<date value="0.0" direction="backwards" units="years"/>
			<attr name="size">	3.62 	</attr> 
		</taxon>
		<taxon id="Dendrocygna_eytoni">
			<date value="0.0" direction="backwards" units="years"/>
			<attr name="size">	2.88 	</attr> 
		</taxon>
		<taxon id="Dromornis_murrayi">
			<date value="24.0" direction="backwards" units="years"/>
			<attr name="size">	5.3 	</attr> 
		</taxon>
		<taxon id="Dromornis_planei">
			<date value="13.5" direction="backwards" units="years"/>
			<attr name="size">	5.5 	</attr> 
		</taxon>
		<taxon id="Dromornis_stirtoni">
			<date value="8.0" direction="backwards" units="years"/>
			<attr name="size">	5.7 	</attr> 
		</taxon>
		<taxon id="Eulipoa_wallacei">
			<date value="0.0" direction="backwards" units="years"/>
			<attr name="size">	2.7 	</attr> 
		</taxon>
		<taxon id="Gallus_gallus">
			<date value="0.0" direction="backwards" units="years"/>
			<attr name="size">	2.94 	</attr> 
		</taxon>
		<taxon id="Gastornis_giganteus">
			<date value="52.85" direction="backwards" units="years"/>
			<attr name="size">	5.29 	</attr> 
		</taxon>
		<taxon id="Gastornis_parisensis">
			<date value="53.6" direction="backwards" units="years"/>
			<attr name="size">	5.05 	</attr> 
		</taxon>
		<taxon id="Genyornis_newtoni">
			<date value="0.275" direction="backwards" units="years"/>
			<attr name="size">	5.34 	</attr> 
		</taxon>
		<taxon id="Antigone_rubicunda">
			<date value="0.0" direction="backwards" units="years"/>
			<attr name="size">	3.79 	</attr> 
		</taxon>
		<taxon id="Ilbandornis_lawsoni">
			<date value="11" direction="backwards" units="years"/>
			<attr name="size">	5.07 	</attr> 
		</taxon>
		<taxon id="Ilbandornis_woodburnei">
			<date value="11" direction="backwards" units="years"/>
			<attr name="size">	5.15 	</attr> 
		</taxon>
		<taxon id="Leipoa_ocellata">
			<date value="0.0" direction="backwards" units="years"/>
			<attr name="size">	3.25 	</attr> 
		</taxon>
		<taxon id="Macrocephalon_maleo">
			<date value="0.0" direction="backwards" units="years"/>
			<attr name="size">	3.19 	</attr> 
		</taxon>
		<taxon id="Malacorhynchus_membranaceus">
			<date value="0.0" direction="backwards" units="years"/>
			<attr name="size">	2.58 	</attr> 
		</taxon>
		<taxon id="Megapodius_eremita">
			<date value="0.0" direction="backwards" units="years"/>
			<attr name="size">	2.82 	</attr> 
		</taxon>
		<taxon id="Megapodius_reinwardt">
			<date value="0.0" direction="backwards" units="years"/>
			<attr name="size">	2.94 	</attr> 
		</taxon>
		<taxon id="Megavitiornis_altirostris">
			<date value="0.05125" direction="backwards" units="years"/>
			<attr name="size">	3.91 	</attr> 
		</taxon>
		<taxon id="Ortalis_vetula">
			<date value="0.0" direction="backwards" units="years"/>
			<attr name="size">	2.79 	</attr> 
		</taxon>
		<taxon id="Patagornis_marshi">
			<date value="16.9" direction="backwards" units="years"/>
			<attr name="size">	4.72 	</attr> 
		</taxon>
		<taxon id="Phasianus_colchicus">
			<date value="0.0" direction="backwards" units="years"/>
			<attr name="size">	3.15 	</attr> 
		</taxon>
		<taxon id="Porphyrio_melanotus">
			<date value="0.0" direction="backwards" units="years"/>
			<attr name="size">	3 	</attr> 
		</taxon>
		<taxon id="Presbyornis_pervetus">
			<date value="55.0" direction="backwards" units="years"/>
			<attr name="size">	2.99 	</attr> 
		</taxon>
		<taxon id="Sylviornis_neocaledoniae">
			<date value="0.05125" direction="backwards" units="years"/>
			<attr name="size">	 4.47	</attr> 
		</taxon>
		<taxon id="Tadorna_tadornoides">
			<date value="0.0" direction="backwards" units="years"/>
			<attr name="size">	 3.16	</attr> 
		</taxon>
		<taxon id="Talegalla_fuscirostris">
			<date value="0.0" direction="backwards" units="years"/>
			<attr name="size">	3.11 	</attr> 
		</taxon>
		<taxon id="Vegavis_iaai">
			<date value="67.5" direction="backwards" units="years"/>
			<attr name="size">	2.96 	</attr> 
		</taxon>
		<taxon id="Wilaru_tedfordi">
			<date value="24.0" direction="backwards" units="years"/>
			<attr name="size">	2.71 	</attr> 
		</taxon>
	</taxa>

<!-- clades of taxa with molecular data ie extant and Dinornis, for molecular backbone -->

	<taxa id="Backbone0_Aves">
		<taxon idref="Dinornis_robustus"/>
		<taxon idref="Dromaius_novaehollandiae"/>
		<taxon idref="Struthio_camelus"/>
		<taxon idref="Tinamus_major"/>
		<taxon idref="Acryllium_vulturinum"/>
		<taxon idref="Alectura_lathami"/>
		<taxon idref="Anhima_cornuta"/>
		<taxon idref="Anser_caerulescens"/>
		<taxon idref="Anseranas_semipalmata"/>
		<taxon idref="Burhinus_grallarius"/>
		<taxon idref="Cariama_cristata"/>
		<taxon idref="Cereopsis_novaehollandiae"/>
		<taxon idref="Chauna_torquata"/>
		<taxon idref="Coturnix_pectoralis"/>
		<taxon idref="Crax_rubra"/>
		<taxon idref="Dendrocygna_eytoni"/>
		<taxon idref="Eulipoa_wallacei"/>
		<taxon idref="Gallus_gallus"/>
		<taxon idref="Antigone_rubicunda"/>
		<taxon idref="Leipoa_ocellata"/>
		<taxon idref="Macrocephalon_maleo"/>
		<taxon idref="Malacorhynchus_membranaceus"/>
		<taxon idref="Megapodius_eremita"/>
		<taxon idref="Megapodius_reinwardt"/>
		<taxon idref="Ortalis_vetula"/>
		<taxon idref="Phasianus_colchicus"/>
		<taxon idref="Porphyrio_melanotus"/>
		<taxon idref="Tadorna_tadornoides"/>
		<taxon idref="Talegalla_fuscirostris"/>	
	</taxa>
	<taxa id="Backbone1_Palaeognathae">
		<taxon idref="Dinornis_robustus"/>
		<taxon idref="Dromaius_novaehollandiae"/>
		<taxon idref="Struthio_camelus"/>
		<taxon idref="Tinamus_major"/>
	</taxa>
	<taxa id="Backbone2">
		<taxon idref="Dinornis_robustus"/>
		<taxon idref="Dromaius_novaehollandiae"/>
		<taxon idref="Tinamus_major"/>
	</taxa>
	<taxa id="Backbone3">
		<taxon idref="Dinornis_robustus"/>
		<taxon idref="Tinamus_major"/>
	</taxa>
	<taxa id="Backbone4_Neognathae">
		<taxon idref="Acryllium_vulturinum"/>
		<taxon idref="Alectura_lathami"/>
		<taxon idref="Anhima_cornuta"/>
		<taxon idref="Anser_caerulescens"/>
		<taxon idref="Anseranas_semipalmata"/>
		<taxon idref="Burhinus_grallarius"/>
		<taxon idref="Cariama_cristata"/>
		<taxon idref="Cereopsis_novaehollandiae"/>
		<taxon idref="Chauna_torquata"/>
		<taxon idref="Coturnix_pectoralis"/>
		<taxon idref="Crax_rubra"/>
		<taxon idref="Dendrocygna_eytoni"/>
		<taxon idref="Eulipoa_wallacei"/>
		<taxon idref="Gallus_gallus"/>
		<taxon idref="Antigone_rubicunda"/>
		<taxon idref="Leipoa_ocellata"/>
		<taxon idref="Macrocephalon_maleo"/>
		<taxon idref="Malacorhynchus_membranaceus"/>
		<taxon idref="Megapodius_eremita"/>
		<taxon idref="Megapodius_reinwardt"/>
		<taxon idref="Ortalis_vetula"/>
		<taxon idref="Phasianus_colchicus"/>
		<taxon idref="Porphyrio_melanotus"/>
		<taxon idref="Tadorna_tadornoides"/>
		<taxon idref="Talegalla_fuscirostris"/>
	</taxa>
	<taxa id="Backbone5_Neoaves">
		<taxon idref="Burhinus_grallarius"/>
		<taxon idref="Cariama_cristata"/>
		<taxon idref="Antigone_rubicunda"/>
		<taxon idref="Porphyrio_melanotus"/>
	</taxa>
	<taxa id="Backbone6">
		<taxon idref="Antigone_rubicunda"/>
		<taxon idref="Porphyrio_melanotus"/>
	</taxa>
	<taxa id="Backbone7_Galloanseres">
		<taxon idref="Acryllium_vulturinum"/>
		<taxon idref="Alectura_lathami"/>
		<taxon idref="Anhima_cornuta"/>
		<taxon idref="Anser_caerulescens"/>
		<taxon idref="Anseranas_semipalmata"/>
		<taxon idref="Cereopsis_novaehollandiae"/>
		<taxon idref="Chauna_torquata"/>
		<taxon idref="Coturnix_pectoralis"/>
		<taxon idref="Crax_rubra"/>
		<taxon idref="Dendrocygna_eytoni"/>
		<taxon idref="Eulipoa_wallacei"/>
		<taxon idref="Gallus_gallus"/>
		<taxon idref="Leipoa_ocellata"/>
		<taxon idref="Macrocephalon_maleo"/>
		<taxon idref="Malacorhynchus_membranaceus"/>
		<taxon idref="Megapodius_eremita"/>
		<taxon idref="Megapodius_reinwardt"/>
		<taxon idref="Ortalis_vetula"/>
		<taxon idref="Phasianus_colchicus"/>
		<taxon idref="Tadorna_tadornoides"/>
		<taxon idref="Talegalla_fuscirostris"/>
	</taxa>
	<taxa id="Backbone8_Anseriformes">
		<taxon idref="Anhima_cornuta"/>
		<taxon idref="Anser_caerulescens"/>
		<taxon idref="Anseranas_semipalmata"/>
		<taxon idref="Cereopsis_novaehollandiae"/>
		<taxon idref="Chauna_torquata"/>
		<taxon idref="Dendrocygna_eytoni"/>
		<taxon idref="Malacorhynchus_membranaceus"/>
		<taxon idref="Tadorna_tadornoides"/>
	</taxa>
	<taxa id="Backbone9">
		<taxon idref="Anhima_cornuta"/>
		<taxon idref="Chauna_torquata"/>
	</taxa>
	<taxa id="Backbone10">
		<taxon idref="Anser_caerulescens"/>
		<taxon idref="Anseranas_semipalmata"/>
		<taxon idref="Cereopsis_novaehollandiae"/>
		<taxon idref="Dendrocygna_eytoni"/>
		<taxon idref="Malacorhynchus_membranaceus"/>
		<taxon idref="Tadorna_tadornoides"/>
	</taxa>
	<taxa id="Backbone11">
		<taxon idref="Anser_caerulescens"/>
		<taxon idref="Cereopsis_novaehollandiae"/>
		<taxon idref="Dendrocygna_eytoni"/>
		<taxon idref="Malacorhynchus_membranaceus"/>
		<taxon idref="Tadorna_tadornoides"/>
	</taxa>
	<taxa id="Backbone12">
		<taxon idref="Anser_caerulescens"/>
		<taxon idref="Cereopsis_novaehollandiae"/>
		<taxon idref="Malacorhynchus_membranaceus"/>
		<taxon idref="Tadorna_tadornoides"/>
	</taxa>
	<taxa id="Backbone13">
		<taxon idref="Malacorhynchus_membranaceus"/>
		<taxon idref="Tadorna_tadornoides"/>
	</taxa>
	<taxa id="Backbone14">
		<taxon idref="Anser_caerulescens"/>
		<taxon idref="Cereopsis_novaehollandiae"/>
	</taxa>
	<taxa id="Backbone15">
		<taxon idref="Acryllium_vulturinum"/>
		<taxon idref="Alectura_lathami"/>
		<taxon idref="Coturnix_pectoralis"/>
		<taxon idref="Crax_rubra"/>
		<taxon idref="Eulipoa_wallacei"/>
		<taxon idref="Gallus_gallus"/>
		<taxon idref="Leipoa_ocellata"/>
		<taxon idref="Macrocephalon_maleo"/>
		<taxon idref="Megapodius_eremita"/>
		<taxon idref="Megapodius_reinwardt"/>
		<taxon idref="Ortalis_vetula"/>
		<taxon idref="Phasianus_colchicus"/>
		<taxon idref="Talegalla_fuscirostris"/>
	</taxa>
	<taxa id="Backbone16">
		<taxon idref="Acryllium_vulturinum"/>
		<taxon idref="Coturnix_pectoralis"/>
		<taxon idref="Crax_rubra"/>
		<taxon idref="Gallus_gallus"/>
		<taxon idref="Ortalis_vetula"/>
		<taxon idref="Phasianus_colchicus"/>
	</taxa>
	<taxa id="Backbone17">
		<taxon idref="Crax_rubra"/>
		<taxon idref="Ortalis_vetula"/>
	</taxa>
	<taxa id="Backbone18">
		<taxon idref="Acryllium_vulturinum"/>
		<taxon idref="Coturnix_pectoralis"/>
		<taxon idref="Gallus_gallus"/>
		<taxon idref="Phasianus_colchicus"/>
	</taxa>
	<taxa id="Backbone19">
		<taxon idref="Coturnix_pectoralis"/>
		<taxon idref="Gallus_gallus"/>
		<taxon idref="Phasianus_colchicus"/>
	</taxa>
	<taxa id="Backbone20">
		<taxon idref="Gallus_gallus"/>
		<taxon idref="Phasianus_colchicus"/>
	</taxa>
	<taxa id="Backbone21">
		<taxon idref="Alectura_lathami"/>
		<taxon idref="Eulipoa_wallacei"/>
		<taxon idref="Leipoa_ocellata"/>
		<taxon idref="Macrocephalon_maleo"/>
		<taxon idref="Megapodius_eremita"/>
		<taxon idref="Megapodius_reinwardt"/>
		<taxon idref="Talegalla_fuscirostris"/>
	</taxa>
	<taxa id="Backbone22">
		<taxon idref="Alectura_lathami"/>
		<taxon idref="Leipoa_ocellata"/>
		<taxon idref="Talegalla_fuscirostris"/>
	</taxa>
	<taxa id="Backbone23">
		<taxon idref="Alectura_lathami"/>
		<taxon idref="Leipoa_ocellata"/>
	</taxa>
	<taxa id="Backbone24">
		<taxon idref="Eulipoa_wallacei"/>
		<taxon idref="Macrocephalon_maleo"/>
		<taxon idref="Megapodius_eremita"/>
		<taxon idref="Megapodius_reinwardt"/>
	</taxa>
	<taxa id="Backbone25">
		<taxon idref="Eulipoa_wallacei"/>
		<taxon idref="Megapodius_eremita"/>
		<taxon idref="Megapodius_reinwardt"/>
	</taxa>
	<taxa id="Backbone26">
		<taxon idref="Megapodius_eremita"/>
		<taxon idref="Megapodius_reinwardt"/>
	</taxa>
	
	<taxa id="Fossils">
		<taxon idref="Barawertornis_tedfordi"/>
		<taxon idref="Brontornis_burmeisteri"/>
		<taxon idref="Dromornis_murrayi"/>
		<taxon idref="Dromornis_planei"/>
		<taxon idref="Dromornis_stirtoni"/>
		<taxon idref="Gastornis_giganteus"/>
		<taxon idref="Gastornis_parisensis"/>
		<taxon idref="Genyornis_newtoni"/>
		<taxon idref="Ilbandornis_lawsoni"/>
		<taxon idref="Ilbandornis_woodburnei"/>
		<taxon idref="Lithornis_plebius"/>
		<taxon idref="Lithornis_promiscuus"/>
		<taxon idref="Megavitiornis_altirostris"/>
		<taxon idref="Paracathartes_howardae"/>
		<taxon idref="Patagornis_marshi"/>
		<taxon idref="Presbyornis_pervetus"/>
		<taxon idref="Sylviornis_neocaledoniae"/>
		<taxon idref="Vegavis_iaai"/>
		<taxon idref="Wilaru_tedfordi"/>
	</taxa>

<generalDataType id="morph">

	<state code="0"/> 
	<state code="1"/> 
	<state code="2"/> 
	<state code="3"/> 
	<state code="4"/> 
	
	<ambiguity code="A" states="01"/>
	<ambiguity code="B" states="02"/> 
	<ambiguity code="C" states="12"/> 
	<ambiguity code="D" states="13"/> <!-- not applicble here -->
	<ambiguity code="E" states="23"/> 
	<ambiguity code="?" states="01234"/> <!-- unknown character, potentially scoreable -->
	<ambiguity code="-" states="01234"/> <!-- inapplicable character, cannot be scored -->
	
</generalDataType>

<generalDataType id="morph.diet">

	<state code="0"/>  <!-- herbivore -->
	<state code="1"/>  <!-- herbivore with slight amounts of animal matter -->
	<state code="2"/>  <!-- omnivore -->
	<state code="3"/>  <!-- carnivore --> 
	<ambiguity code="?" states="0123"/> 
	
</generalDataType>

<generalDataType id="morph.flight">

	<state code="0"/> <!-- flighted -->
	<state code="1"/> <!-- nonflighted -->
	
</generalDataType>


	<!-- The sequence alignment (each sequence refers to a taxon above).         -->
	<!-- ntax=48 nchar=1                                                         -->
	<alignment id="morph_unord"> <!--  230 unordered discrete characters, preceded by 4 constant patterns not sampled  -->
	<dataType idref="morph"/>
		<sequence>  <taxon idref="Tinamus_major"/>					01234 00110000000000001001000000000-33000000?00111110000001000000000211002111110010011100110100102111021012110012111101110101130001010021000101001000000100001000000000101000011100001000200000010000100100101110011001200210101101000012000	</sequence>
		<sequence>  <taxon idref="Lithornis_plebius"/>				01234 ??????00000?01000001????????00331?000000011010?????????2?010?1???????0110101300011010210??0?11000000001000-02110110210003000011202?0001010010?0000?00??11100000000010000111010010002100000100101101110000-00111112300101000000???????0	</sequence>
		<sequence>  <taxon idref="Lithornis_promiscuus"/>			01234 0000100?00?0?????001000000000033?010010?001010001000100200101101001220110101300010010010100210000000001000-02200110210003010011202?0001000010000001011?11100000000010000111000010002100000110111101110000-00011112300001000000???????0	</sequence>
		<sequence>  <taxon idref="Paracathartes_howardae"/>			01234 000???00000???000????????????033?000000?0110100?????1????0??0??????????10101200010010210??0??100000000?000-02210100?100000000111021010101001???????????11100000100010020111010010??2100000100001101110000-0000111220010100000000?????0	</sequence>
		<sequence>  <taxon idref="Struthio_camelus"/>				01234 01001010000000001000000000000-331010000200101000000110000000002101011--1-----------1---1------------------------------------------?----------101000000001100010100000001040010210010000010101111000-1021--1101101231110111-0-1100?200-	</sequence>
		<sequence>  <taxon idref="Dromaius_novaehollandiae"/>		01234 01011010000001001000000000000-331010010000101000000010001011102101102--1--0--------1---1----------------0--00-------------1-------?----------101010000001100010100110001040010010010110000111101010-11211-110011123001011110101000200-	</sequence>
		<sequence>  <taxon idref="Dinornis_robustus"/>				01234 00010010000001011001000000000-331000010?001?100000001000100?102100021--1---------------1------------------------------------------?----------101010011000100100001100101132011001110000000100110000-01211011011112202-00011-1-10?120??	</sequence>
		<sequence>  <taxon idref="Acryllium_vulturinum"/>			01234 001010101010101000010000????10120000101010111110000001000110113110220111012000111011010000021120211101100111210000101012000010120210001011000000010100011000000100110000000010010000000000100001101000110A0011101010000100000000022??0	</sequence>
		<sequence>  <taxon idref="Alectura_lathami"/>				01234 00110010001010100001000000101012000010101011101000001100001010311022011111200011100001000002101021012111010021001010101200000012021000101201000011111001100100000101000000001000000000001010000110100011010001111010101100000000122100	</sequence>
		<sequence>  <taxon idref="Anhima_cornuta"/>					01234 001000100110101000000101111110010101110100010110000001020010010100021010000101000000010011111100000000?000-0010000011000110111102000-0110001100101011000000100011001001001001011101000101000001110110100000011001200010100001000002101	</sequence>
		<sequence>  <taxon idref="Anseranas_semipalmata"/>			01234 1010001011101001001011011111102211010101000000101110011010111101000010000001000000001000110001000000000000-0000000011000000111000100100000000011010110000110000000010000010000111000000100000000001101000000000000000001000000000021-0	</sequence>
		<sequence>  <taxon idref="Anser_caerulescens"/>				01234 1111001011101011001011011111102211011101000100111111011010010111101010100021210001011000111101000000001000-000011001100020011001120110110200000100010000110000010001011002001011001100111000000010110100000010001200010101101100002100	</sequence>
		<sequence>  <taxon idref="Barawertornis_tedfordi"/>			01234 2?????1?0??????10001?????????002??????????????100000000?0?????????????-??-?--------?---?-------------------?---------------------------------??????????001000010?10100110300112001101011100101001000002?010010101230311?010?10????0??-	</sequence>
		<sequence>  <taxon idref="Brontornis_burmeisteri"/>			01234 ??????????????????????????????????????????????????????????????????????????????????????????????????????????????????????????????????????????????????????????0????100101010?310112101000001100?0000?00-112??10001001240010111001-????????	</sequence>
		<sequence>  <taxon idref="Burhinus_grallarius"/>			01234 0110111001001100010101100011110000100002010110000000000100111021001200010001000011110210110201000000000010-002001102100130001002020020100001100001011001000000011101000000001010010110001000-000001100111000010012100101111110000?2100	</sequence>
		<sequence>  <taxon idref="Cariama_cristata"/>				01234 0010101000001001010001100011110010001000000010000000200200001001001210110021B100101101100002110-0000100010-021110001011100011110220010101001000101111101000000011111001110101110011000101100000100100010000001001220210111001000002??0	</sequence>
		<sequence>  <taxon idref="Cereopsis_novaehollandiae"/>		01234 1111011111101000000011011111100211011011000101101111011000010111000210000011210011011010111101000000001000-000001001110000011101020120010100100110010010110000010011010102001010000100111100010000110100000000000200110111101100002100	</sequence>
		<sequence>  <taxon idref="Chauna_torquata"/>				01234 0010001101101011000111011111100101011101000000100000010200010101001011000021010000001010111111000000001000-00000A0011000110111102000-010000010110001100000010001001000100000011100010001100000001011010000001100022001010000100000?101	</sequence>
		<sequence>  <taxon idref="Coturnix_pectoralis"/>			01234 001000100010101010010000???0101200001010101111100000210000101?211022001101200011101101000003113121112111011121001010101200101012021000101210000001110001000000010001000001100000000100000010001110100011010011111010001111000000022??0	</sequence>
		<sequence>  <taxon idref="Crax_rubra"/>						01234 0010001000101000000100000011101200011011101111100000010000A011311022011111200011100001100002112021012111011121000010000220000012121010101210000000111101000000010001000000001010000100000010-00110100010010011111010001100000000022??0	</sequence>
		<sequence>  <taxon idref="Dendrocygna_eytoni"/>				01234 1111001011101001001011011111102211011101000100101110011010010110000111100021010000111010110101101000001000-000101001100000011000120010000000101101010001110000000001000001011011001000111000000000110100000010000100010111001100002??0	</sequence>
		<sequence>  <taxon idref="Dromornis_murrayi"/>				01234 211?0011011?100000?1????????????1100001?0000??10020?0?020?????21000020-10-2--------00--1-------------------0---------------------------------??????????00100001011000011032011200110101?1???0100000000210100101012302?100101101???1??-	</sequence>
		<sequence>  <taxon idref="Dromornis_planei"/>				01234 211?0011011?100100010???????10021100101?1000??1002000?0?0????????????--1?-2--------??--1-------------------0---------------------------------??????????001000011110010110320112000101011101?010010000021010010101230?11001011011??1??-	</sequence>
		<sequence>  <taxon idref="Dromornis_stirtoni"/>				01234 211?001?01?????10001????????11021100100100000010020?0?0?0010??21000020-10-2--------00--1-------------------0---------------------------------1110?011100010000111100101103201120001010110001010010000021010010101230011001011011??1??-	</sequence>
		<sequence>  <taxon idref="Eulipoa_wallacei"/>				01234 0012001000101010000100000010101200001010101110100000?10000101?3110220110112010110000011011021010210121110100210010101012000000110210001012010000001110011011000100010000001010010001001010110001101000110100111100111001000000001????0	</sequence>
		<sequence>  <taxon idref="Gallus_gallus"/>					01234 001010100010101010010000001010120000101010111110000021000A1010E11022011101200111101001100002111021112111011121000110101200001012021000101211000000110001100000010001000001011010000100001010000110100011010011101010001110000000022100	</sequence>
		<sequence>  <taxon idref="Gastornis_giganteus"/>			01234 2110001000101001?0010101????10021110100?10011?1002000000011011???????0-10-2--------10--1????---------------?----------0--011------?-1-1------100?111110000000011100000110300110001020000101?000010110000000010101220010100011010?????-	</sequence>
		<sequence>  <taxon idref="Gastornis_parisensis"/>			01234 211???????????????????????????????10100?0001?0100200000?????1????????1-10-0--------????1????---------------0----------------------------------?????????001000?0??0?10011?3?011?0?10?10?0000100001011010?01000010?2?00?0?010110???????-	</sequence>
		<sequence>  <taxon idref="Genyornis_newtoni"/>				01234 2?1????????????????1??????????????001010?0??00100?????000?????21000020-10-2--------10--1-------------------0--------------0------------------1110?011100010001101100101103201120011010111001010000000121010010101210211001001011?2???-	</sequence>
		<sequence>  <taxon idref="Antigone_rubicunda"/>				01234 01101010000010001100011000111100001010020100100000000000?1010001000020010001010000000100000311000000000000-102000102100000011010110011000000100101111101000000010001000010010011000100110000000010100100100011001210010111000000002110	</sequence>
		<sequence>  <taxon idref="Ilbandornis_lawsoni"/>			01234 ????????011??????0??????????1002?100101??0?1??1?????????0????????????0-?0-2--------?---1-------------------0---------------------------------??????????00100001011010011032011210110101110110100100000210100101012302101010A10????0??-	</sequence>
		<sequence>  <taxon idref="Ilbandornis_woodburnei"/>			01234 2???0011011?10010001????????10021100101??0?1??10020?0?0?0?????21000020-?0-2--------?---1-------------------0---------------------------------0110?011100010000101100001103201120011010111011010000000021010010101230311101001011??0??-	</sequence>
		<sequence>  <taxon idref="Leipoa_ocellata"/>				01234 001100100010101000010000?0101002000010101011101000001100001010311022011111200011100001000002101021012111010021001010001200000012021000101200000011111001100100010101000000001000000000001010000111100011010011111011101100000000122??0	</sequence>
		<sequence>  <taxon idref="Macrocephalon_maleo"/>			01234 0012001000101001000100000010101200001010111110100000?100001010311022011011201011000001100102101021012111010021001010001200000011021000101201000010?11?011000000000010000001010010000001000100001101000110100011110100001000000001?2??0	</sequence>
		<sequence>  <taxon idref="Malacorhynchus_membranaceus"/>	01234 1111101011111011001011011111102211011101000110111110011010011110001110110021000010111010110101110000001110-000111001110021011001120011100200110101011001110000010001000002011010000000111100000000110100000000001000000111101100002100	</sequence>
		<sequence>  <taxon idref="Megapodius_eremita"/>				01234 0011001000101010000100000010101200001010?0111010000?1100001011311022011101200011100001100002101021012111010021001010101200000012121000101201000000011001100100000101000000001001000000001010000111100011010011111011100100000000122110	</sequence>
		<sequence>  <taxon idref="Megapodius_reinwardt"/>			01234 00110010001010100001000000101012000010101011101000001100001010311022011111200011100001100002101021012111010021001010101200000012021000101201100001011001100100000101000000001000000000001010000111100011010011111011100100000000122??0	</sequence>
		<sequence>  <taxon idref="Megavitiornis_altirostris"/>		01234 201100?000?0????0001??00????1????000101000100A1000000100001?1?3?01???01101200--1---101-0????-0---1---1--01-00100---------010---202?00-1---0-000001??1??1000000001101000100001010101200000011000010100011010001111010101100100010?????0	</sequence>
		<sequence>  <taxon idref="Ortalis_vetula"/>					01234 00100010001010001001000000111012001110101011111000002100001011311022011111200011101001100003112021012111011121000010000200100012121010101210000000110101100000010001000000001011000000000000001110100010010011101010001100000000022100	</sequence>
		<sequence>  <taxon idref="Patagornis_marshi"/>				01234 201010110010100100010111????1?1?1000110?1000100000010002?00010010000211100200-00-0010010??????????????????????1001?1000000?11110020000100101010101111??10100000111110011101011100110000010110010001000100110010012402101010010????????	</sequence>
		<sequence>  <taxon idref="Phasianus_colchicus"/>			01234 001010100010101000010000????1012000010100011111000000100011110011022011101200011100001000003111021112111011121001110101200101012121000101211000101110001100100010001000001111000001200001010001110100011010011101010011110000000022??0	</sequence>
		<sequence>  <taxon idref="Porphyrio_melanotus"/>			01234 0110001000001000010001100011110000101012010010000001000001111021011210010001000000010010000301002000000010-0021110000000001111121100100000001001001100010000000001010000111100110001000000000001001001000000110000100101101-0000002110	</sequence>
		<sequence>  <taxon idref="Presbyornis_pervetus"/>			01234 111011101110?01??01?1000????1???110011011011101110100111???????1000000110001010001011000???1010-0000001010-0000010011100300111001100101001011010??0110000010000110010011010010110001000100000001101101000000010010000100100010????2101	</sequence>
		<sequence>  <taxon idref="Sylviornis_neocaledoniae"/>		01234 201200100010100100010001????10021000101?001010100?00?10001101????????1111120---------1-0????1-10-----1--0--02100---------010---202101-1011010?0????11??1000100011101000000001000000100000011000000100011011001111210100000101000??2??0	</sequence>
		<sequence>  <taxon idref="Tadorna_tadornoides"/>			01234 1111001011111000001011011111102211111101000110111111011010110110001210110021000001011010110101100000101100-000111001110020111001120011010101001101010000110000010001011002001010001100011100000010110100000000000200000111101100002100	</sequence>
		<sequence>  <taxon idref="Talegalla_fuscirostris"/>			01234 001100100010100000010000????1002000010101011101000001100001010311022011111201011000001000002102021012111010021001010101200000012021000101101000011011001100001000101000000001001000000101010000111100011010001111011001100000000122??0	</sequence>
		<sequence>  <taxon idref="Vegavis_iaai"/>					01234 ?????????????????0??????????1001??????????????1???0?????011??????????0010001010001010?10????000-1000000010-000?00???????????01100110101?010101?0??0????0010000001001011004011010001200110101???????0000??1??????120????????????????111	</sequence>
		<sequence>  <taxon idref="Wilaru_tedfordi"/>				01234 ?????????????????????????????????????????????????????????????????????01100010100110110000101010-0000001110-0000011011000300110000100201101000??????????11010000110010000010110110000001?????000010110100000001001?200101010010????2??1	</sequence>
	</alignment>

	<alignment id="morph_ord"> <!--  60 ordered discrete characters, preceded by 4 constant patterns not sampled  -->
	<dataType idref="morph"/>
		<sequence>  <taxon idref="Tinamus_major"/>					01234 2000022000020112222300-2120000022221120101111002031100111020	</sequence>
		<sequence>   <taxon idref="Lithornis_plebius"/>				01234 ????????000?0??0??031?-01200211???210201111110020112001200??	</sequence>
		<sequence>   <taxon idref="Lithornis_promiscuus"/>			01234 00000220000?01?0110300-01200111?22210201011110020112001200??	</sequence>
		<sequence>   <taxon idref="Paracathartes_howardae"/>		01234 00??????0?????????030??0120221?????102011111101201120012000?	</sequence>
		<sequence>   <taxon idref="Struthio_camelus"/>				01234 000002100002013021--0----------01220012102121-20022120--1220	</sequence>
		<sequence>   <taxon idref="Dromaius_novaehollandiae"/>		01234 000002200002013022-------------20220011110121020032220112120	</sequence>
		<sequence>   <taxon idref="Dinornis_robustus"/>				01234 220002200001003022-------------20220010011120021031200013010	</sequence>
		<sequence>   <taxon idref="Acryllium_vulturinum"/>			01234 2100010001211302222302-2110000012001110110102111111011120000	</sequence>
		<sequence>   <taxon idref="Alectura_lathami"/>				01234 2200001011211202212102-1110001012101110111002111100002120020	</sequence>
		<sequence>   <taxon idref="Anhima_cornuta"/>				01234 2011011021111320001100-0020110010100100110102221022100010001	</sequence>
		<sequence>   <taxon idref="Anseranas_semipalmata"/>			01234 0121111?0222132101121100000111010110100110111220111101120002	</sequence>
		<sequence>   <taxon idref="Anser_caerulescens"/>		 	01234 012112100222132010010011001110220220100010002202031120210003	</sequence>
		<sequence>   <taxon idref="Barawertornis_tedfordi"/>		01234 0??????????0?1????-------------????0?111201?21200?11000111??	</sequence>
		<sequence>   <taxon idref="Brontornis_burmeisteri"/>		01234 ???????????????????????????????????0?11110111101031000113???	</sequence>
		<sequence>   <taxon idref="Burhinus_grallarius"/>			01234 000002021--2100121032100111020120200210220211122032110121100	</sequence>
		<sequence>   <taxon idref="Cariama_cristata"/>				01234 000012121--21000211300-02111100C0000011120121121121220111000	</sequence>
		<sequence>   <taxon idref="Cereopsis_novaehollandiae"/>		01234 212112210222132011010000001110210210100111002221121110110003	</sequence>
		<sequence>   <taxon idref="Chauna_torquata"/>				01234 2011111021111320000000-0000120100000100110102221021100120001	</sequence>
		<sequence>   <taxon idref="Coturnix_pectoralis"/>			01234 2100011111211302222302-2010002022001110110102101121000120000	</sequence>
		<sequence>   <taxon idref="Crax_rubra"/>					01234 2100020111211302022302-2111000012000110102202112101002021001	</sequence>
		<sequence>   <taxon idref="Dendrocygna_eytoni"/>			01234 212112020222131111012011001120111210100110102222131110120003	</sequence>
		<sequence>   <taxon idref="Dromornis_murrayi"/>				01234 0?0?2?002??021??12--0----------????022????11211003120001112?	</sequence>
		<sequence>   <taxon idref="Dromornis_planei"/>				01234 02022?00211021????--?----------????0?11???11211003120011112?	</sequence>
		<sequence>   <taxon idref="Dromornis_stirtoni"/>			01234 020?2?002??021?022--0----------2022021111111211003120011112?	</sequence>
		<sequence>   <taxon idref="Eulipoa_wallacei"/>				01234 0100001001211202222102-2110102022000100101001111110002021010	</sequence>
		<sequence>   <taxon idref="Gallus_gallus"/>					01234 2000011211211302222102-2221001012001110110C01101111001121000	</sequence>
		<sequence>   <taxon idref="Gastornis_giganteus"/>			01234 020121?010201100??--0?--------22?20021011101220102120002202?	</sequence>
		<sequence>   <taxon idref="Gastornis_parisensis"/>			01234 ?20?????????11????--0?---------????0?10110012200022100111???	</sequence>
		<sequence>   <taxon idref="Genyornis_newtoni"/>				01234 ???????????02??012--0----------???00?1111011211002120011112?	</sequence>
		<sequence>   <taxon idref="Antigone_rubicunda"/>			01234 100002101--2102000200--0002111100000010210101122122110220000	</sequence>
		<sequence>   <taxon idref="Ilbandornis_lawsoni"/>			01234 ????????2???2?????-------------????0?111211121200312101011??	</sequence>
		<sequence>   <taxon idref="Ilbandornis_woodburnei"/>		01234 0?????0021?02???21-------------?0?20?1111011212003120011212?	</sequence>
		<sequence>   <taxon idref="Leipoa_ocellata"/>				01234 2100001111211202222102-2010001012101110111102101100002021020	</sequence>
		<sequence>   <taxon idref="Macrocephalon_maleo"/>			01234 1200101011211202222102-1210001012100110100002111111102121000	</sequence>
		<sequence>   <taxon idref="Malacorhynchus_membranaceus"/>	01234 0221122202221310210310112221212202211001101022120311102200?3	</sequence>
		<sequence>   <taxon idref="Megapodius_eremita"/>			01234 2200001001211202222102-2010000012101110100002111100002020020	</sequence>
		<sequence>   <taxon idref="Megapodius_reinwardt"/>			01234 2100001001211202222102-2010001012101110101002111100002020020	</sequence>
		<sequence>   <taxon idref="Megavitiornis_altirostris"/>		01234 ?20?20?0012112?2212--?-----0-01???0111011110210111110201000?	</sequence>
		<sequence>   <taxon idref="Ortalis_vetula"/>				01234 2000020111211302022102-2220000012001110101102111101?02021001	</sequence>
		<sequence>   <taxon idref="Patagornis_marshi"/>				01234 0201021000101000011-0?????010010000001111010111102111111101?	</sequence>
		<sequence>   <taxon idref="Phasianus_colchicus"/>			01234 2100010111212302222102-2021012012002110111101101121100120000	</sequence>
		<sequence>   <taxon idref="Porphyrio_melanotus"/>			01234 010012201--2101121000022002020200002010210102221001101110000	</sequence>
		<sequence>   <taxon idref="Presbyornis_pervetus"/>			01234 00?112?1022?13?0??0301000102212201001101200112220111102200?3	</sequence>
		<sequence>   <taxon idref="Sylviornis_neocaledoniae"/>		01234 ?200200001211202?22--?-2---0102???2011011010220111110002201?	</sequence>
		<sequence>   <taxon idref="Tadorna_tadornoides"/>			01234 212112110222131021010011112110220220100111102212031110220003	</sequence>
		<sequence>   <taxon idref="Talegalla_fuscirostris"/>		01234 2200101001211202212102-1210000012101110110102112100002011000	</sequence>
		<sequence>   <taxon idref="Vegavis_iaai"/>					01234 ???????????????0??000?002202212??2?2010020???1?20???????????	</sequence>
		<sequence>   <taxon idref="Wilaru_tedfordi"/>				01234 ??????????????????0301000212102????011????0012200312001200??	</sequence>
	</alignment>


	<alignment id="diet"> <!-- diet, 0=herbivore, 1=primarily herbivore, 2=omnivorous, 3=carnivorous including invertebrates  -->
	<dataType idref="morph.diet"/>
		<sequence>   <taxon idref="Tinamus_major"/>					1	</sequence>
		<sequence>   <taxon idref="Lithornis_plebius"/>				?	</sequence>
		<sequence>   <taxon idref="Lithornis_promiscuus"/>			?	</sequence>
		<sequence>   <taxon idref="Paracathartes_howardae"/>		?	</sequence>
		<sequence>   <taxon idref="Struthio_camelus"/>				0	</sequence>
		<sequence>   <taxon idref="Dromaius_novaehollandiae"/>		1	</sequence>
		<sequence>   <taxon idref="Dinornis_robustus"/>				0	</sequence>
		<sequence>   <taxon idref="Acryllium_vulturinum"/>			1	</sequence> <!-- check -->
		<sequence>   <taxon idref="Alectura_lathami"/>				2	</sequence>
		<sequence>   <taxon idref="Anhima_cornuta"/>				0	</sequence>
		<sequence>   <taxon idref="Anseranas_semipalmata"/>			0	</sequence>
		<sequence>   <taxon idref="Anser_caerulescens"/>		 	0	</sequence>
		<sequence>   <taxon idref="Barawertornis_tedfordi"/>		?	</sequence>
		<sequence>   <taxon idref="Brontornis_burmeisteri"/>		?	</sequence>
		<sequence>   <taxon idref="Burhinus_grallarius"/>			3	</sequence>
		<sequence>   <taxon idref="Cariama_cristata"/>				3	</sequence>
		<sequence>   <taxon idref="Cereopsis_novaehollandiae"/>		0	</sequence>
		<sequence>   <taxon idref="Chauna_torquata"/>				0	</sequence>
		<sequence>   <taxon idref="Coturnix_pectoralis"/>			1	</sequence>
		<sequence>   <taxon idref="Crax_rubra"/>					1	</sequence>
		<sequence>   <taxon idref="Dendrocygna_eytoni"/>			0	</sequence>
		<sequence>   <taxon idref="Dromornis_murrayi"/>				?	</sequence>
		<sequence>   <taxon idref="Dromornis_planei"/>				?	</sequence>
		<sequence>   <taxon idref="Dromornis_stirtoni"/>			?	</sequence>
		<sequence>   <taxon idref="Eulipoa_wallacei"/>				2	</sequence>
		<sequence>   <taxon idref="Gallus_gallus"/>					2	</sequence>
		<sequence>   <taxon idref="Gastornis_giganteus"/>			?	</sequence>
		<sequence>   <taxon idref="Gastornis_parisensis"/>			?	</sequence>
		<sequence>   <taxon idref="Genyornis_newtoni"/>				?	</sequence>
		<sequence>   <taxon idref="Antigone_rubicunda"/>			2	</sequence>
		<sequence>   <taxon idref="Ilbandornis_lawsoni"/>			?	</sequence>
		<sequence>   <taxon idref="Ilbandornis_woodburnei"/>		?	</sequence>
		<sequence>   <taxon idref="Leipoa_ocellata"/>				2	</sequence>
		<sequence>   <taxon idref="Macrocephalon_maleo"/>			2	</sequence>
		<sequence>   <taxon idref="Malacorhynchus_membranaceus"/>	2	</sequence>
		<sequence>   <taxon idref="Megapodius_eremita"/>			2	</sequence>
		<sequence>   <taxon idref="Megapodius_reinwardt"/>			2	</sequence>
		<sequence>   <taxon idref="Megavitiornis_altirostris"/>		?	</sequence>
		<sequence>   <taxon idref="Ortalis_vetula"/>				1	</sequence>
		<sequence>   <taxon idref="Patagornis_marshi"/>				?	</sequence>
		<sequence>   <taxon idref="Phasianus_colchicus"/>			1	</sequence>
		<sequence>   <taxon idref="Porphyrio_melanotus"/>			2	</sequence>
		<sequence>   <taxon idref="Presbyornis_pervetus"/>			?   </sequence>
		<sequence>   <taxon idref="Sylviornis_neocaledoniae"/>		?	</sequence>
		<sequence>   <taxon idref="Tadorna_tadornoides"/>			0	</sequence>
		<sequence>   <taxon idref="Talegalla_fuscirostris"/>		2	</sequence>
		<sequence>   <taxon idref="Vegavis_iaai"/>					?	</sequence>
		<sequence>   <taxon idref="Wilaru_tedfordi"/>				?	</sequence>
	</alignment>

	<alignment id="flight"> <!-- flight, 0=volant, 1=non-volant  -->
	<dataType idref="morph.flight"/>
		<sequence>  <taxon idref="Tinamus_major"/>					0	</sequence>
		<sequence>   <taxon idref="Lithornis_plebius"/>				0	</sequence>
		<sequence>   <taxon idref="Lithornis_promiscuus"/>			0	</sequence>
		<sequence>   <taxon idref="Paracathartes_howardae"/>		0	</sequence>
		<sequence>   <taxon idref="Struthio_camelus"/>				1	</sequence>
		<sequence>   <taxon idref="Dromaius_novaehollandiae"/>		1	</sequence>
		<sequence>   <taxon idref="Dinornis_robustus"/>				1	</sequence>
		<sequence>   <taxon idref="Acryllium_vulturinum"/>			0	</sequence>
		<sequence>   <taxon idref="Alectura_lathami"/>				0	</sequence>
		<sequence>   <taxon idref="Anhima_cornuta"/>				0	</sequence>
		<sequence>   <taxon idref="Anseranas_semipalmata"/>			0	</sequence>
		<sequence>   <taxon idref="Anser_caerulescens"/>		 	0	</sequence>
		<sequence>   <taxon idref="Barawertornis_tedfordi"/>		1	</sequence>
		<sequence>   <taxon idref="Brontornis_burmeisteri"/>		1	</sequence>
		<sequence>   <taxon idref="Burhinus_grallarius"/>			0	</sequence>
		<sequence>   <taxon idref="Cariama_cristata"/>				0	</sequence>
		<sequence>   <taxon idref="Cereopsis_novaehollandiae"/>		0	</sequence>
		<sequence>   <taxon idref="Chauna_torquata"/>				0	</sequence>
		<sequence>   <taxon idref="Coturnix_pectoralis"/>			0	</sequence>
		<sequence>   <taxon idref="Crax_rubra"/>					0	</sequence>
		<sequence>   <taxon idref="Dendrocygna_eytoni"/>			0	</sequence>
		<sequence>   <taxon idref="Dromornis_murrayi"/>				1	</sequence>
		<sequence>   <taxon idref="Dromornis_planei"/>				1	</sequence>
		<sequence>   <taxon idref="Dromornis_stirtoni"/>			1	</sequence>
		<sequence>   <taxon idref="Eulipoa_wallacei"/>				0	</sequence>
		<sequence>   <taxon idref="Gallus_gallus"/>					0	</sequence>
		<sequence>   <taxon idref="Gastornis_giganteus"/>			1	</sequence>
		<sequence>   <taxon idref="Gastornis_parisensis"/>			1	</sequence>
		<sequence>   <taxon idref="Genyornis_newtoni"/>				1	</sequence>
		<sequence>   <taxon idref="Antigone_rubicunda"/>				0	</sequence>
		<sequence>   <taxon idref="Ilbandornis_lawsoni"/>			1	</sequence>
		<sequence>   <taxon idref="Ilbandornis_woodburnei"/>		1	</sequence>
		<sequence>   <taxon idref="Leipoa_ocellata"/>				0	</sequence>
		<sequence>   <taxon idref="Macrocephalon_maleo"/>			0	</sequence>
		<sequence>   <taxon idref="Malacorhynchus_membranaceus"/>	0	</sequence>
		<sequence>   <taxon idref="Megapodius_eremita"/>			0	</sequence>
		<sequence>   <taxon idref="Megapodius_reinwardt"/>			0	</sequence>
		<sequence>   <taxon idref="Megavitiornis_altirostris"/>		1	</sequence>
		<sequence>   <taxon idref="Ortalis_vetula"/>				0	</sequence>
		<sequence>   <taxon idref="Patagornis_marshi"/>				1	</sequence>
		<sequence>   <taxon idref="Phasianus_colchicus"/>			0	</sequence>
		<sequence>   <taxon idref="Porphyrio_melanotus"/>			0	</sequence>
		<sequence>   <taxon idref="Presbyornis_pervetus"/>			0   </sequence>
		<sequence>   <taxon idref="Sylviornis_neocaledoniae"/>		1	</sequence>
		<sequence>   <taxon idref="Tadorna_tadornoides"/>			0	</sequence>
		<sequence>   <taxon idref="Talegalla_fuscirostris"/>		0	</sequence>
		<sequence>   <taxon idref="Vegavis_iaai"/>					0	</sequence>
		<sequence>   <taxon idref="Wilaru_tedfordi"/>				0	</sequence>
	</alignment>
	
	<!-- The unique patterns from 1 to end                                       -->
	<!-- npatterns=xxx 230chars, preceded by 5 constant patterns not sampled       -->
	<ascertainedPatterns id="morph_unord.patterns" from="1" strip="false">
		<alignment idref="morph_unord"/>
       <excludePatterns from="1" to="5"/>
	</ascertainedPatterns>

	<!-- The unique patterns from 1 to end                                       -->
	<!-- npatterns=xxx 60 chars, preceded by 5 constant patterns not sampled      -->
	<ascertainedPatterns id="morph_ord.patterns" from="1" strip="false">
		<alignment idref="morph_ord"/>
      <excludePatterns from="1" to="5"/>
	</ascertainedPatterns>

	<!-- The unique patterns from 1 to end                                       -->
	<!-- npatterns=1                                                            -->
	<patterns id="diet.patterns" from="1" strip="false">
		<alignment idref="diet"/>
	</patterns>

	<!-- The unique patterns from 1 to end                                       -->
	<!-- npatterns=1                                                           -->
	<patterns id="flight.patterns" from="1" strip="false">
		<alignment idref="flight"/>
	</patterns>


	<!-- Stadler T (2010) J Theor Biol 267, 396-404 [Birth-Death with Serial Samples].-->
	<!-- make bdss.origin very old to ensure compatibility with tip dates.-->
	<birthDeathSerialSampling id="bdss" units="years" hasFinalSample="false">
		<birthRate>
			<parameter id="bdss.birthRate" value="0.2" lower="0.0"/>
		</birthRate>
		<relativeDeathRate>
			<parameter id="bdss.relativeDeathRate" value="0.5" lower="0.0" upper="1.0"/>
		</relativeDeathRate>
		<psi>
			<parameter id="bdss.psi" value="0.007" lower="0.0"/>
		</psi>
		<origin>
			<parameter id="bdss.origin" value="1000.0" lower="0.0"/>
		</origin>
	</birthDeathSerialSampling>

	<!-- Construct a starting tree that is compatible with specified clade heights-->
	<rescaledTree id="startingTree">

		<!-- The user-specified starting tree in a newick tree format.  Deliberately a poor tree to test for mixing, all fossil taxa outside crown neognaths and crown palaeognaths               -->
		<newick usingDates="true">
			(((Struthio_camelus:0.0,(Dromaius_novaehollandiae:0.0,(Dinornis_robustus:0.0,Tinamus_major:0.0):0.0):0.0):0.0,((Cariama_cristata:0.0,(Burhinus_grallarius:0.0,(Antigone_rubicunda:0.0,Porphyrio_melanotus:0.0):0.0):0.0):0.0,(((Anhima_cornuta:0.0,Chauna_torquata:0.0):0.0,(Anseranas_semipalmata:0.0,(Dendrocygna_eytoni:0.0,((Anser_caerulescens:0.0,Cereopsis_novaehollandiae:0.0):0.0,(Malacorhynchus_membranaceus:0.0,Tadorna_tadornoides:0.0):0.0):0.0):0.0):0.0):0.0,(((Crax_rubra:0.0,Ortalis_vetula:0.0):0.0,(Acryllium_vulturinum:0.0,(Coturnix_pectoralis:0.0,(Gallus_gallus:0.0,Phasianus_colchicus:0.0):0.0):0.0):0.0):0.0,((Talegalla_fuscirostris:0.0,(Alectura_lathami:0.0,Leipoa_ocellata:0.0):0.0):0.0,(Macrocephalon_maleo:0.0,(Eulipoa_wallacei:0.0,(Megapodius_eremita:0.0,Megapodius_reinwardt:0.0):0.0):0.0):0.0):0.0):0.0):0.0):0.0):0.0,(((Ilbandornis_lawsoni:0.0,Megavitiornis_altirostris:0.0):0.0,((Barawertornis_tedfordi:0.0,((Paracathartes_howardae:0.0,Dromornis_murrayi:0.0):0.0,(Sylviornis_neocaledoniae:0.0,Lithornis_promiscuus:0.0):0.0):0.0):0.0,(Dromornis_planei:0.0,(Dromornis_stirtoni:0.0,(Wilaru_tedfordi:0.0,Ilbandornis_woodburnei:0.0):0.0):0.0):0.0):0.0):0.0,(Lithornis_plebius:0.0,(((Brontornis_burmeisteri:0.0,Presbyornis_pervetus:0.0):0.0,(Genyornis_newtoni:0.0,(Gastornis_parisensis:0.0,(Patagornis_marshi:0.0,Vegavis_iaai:0.0):0.0):0.0):0.0):0.0,Gastornis_giganteus:0.0):0.0):0.0):0.0);
		</newick>
	</rescaledTree>


	<!-- Generate a tree model                                                   -->
	<treeModel id="treeModel">
		<coalescentTree idref="startingTree"/>
		<rootHeight>
			<parameter id="treeModel.rootHeight"/>
		</rootHeight>
		<nodeHeights internalNodes="true">
			<parameter id="treeModel.internalNodeHeights"/>
		</nodeHeights>
		<nodeHeights internalNodes="true" rootNode="true">
			<parameter id="treeModel.allInternalNodeHeights"/>
		</nodeHeights>

		<!-- START Tip date sampling                                                 -->
		<leafHeight taxon="Barawertornis_tedfordi">
			<parameter id="age(Barawertornis_tedfordi)"/>
		</leafHeight>
		<leafHeight taxon="Brontornis_burmeisteri">
			<parameter id="age(Brontornis_burmeisteri)"/>
		</leafHeight>
		<leafHeight taxon="Dinornis_robustus">
			<parameter id="age(Dinornis_robustus)"/>
		</leafHeight>
		<leafHeight taxon="Dromornis_murrayi">
			<parameter id="age(Dromornis_murrayi)"/>
		</leafHeight>
		<leafHeight taxon="Dromornis_planei">
			<parameter id="age(Dromornis_planei)"/>
		</leafHeight>
		<leafHeight taxon="Dromornis_stirtoni">
			<parameter id="age(Dromornis_stirtoni)"/>
		</leafHeight>
		<leafHeight taxon="Gastornis_giganteus">
			<parameter id="age(Gastornis_giganteus)"/>
		</leafHeight>
		<leafHeight taxon="Gastornis_parisensis">
			<parameter id="age(Gastornis_parisensis)"/>
		</leafHeight>
		<leafHeight taxon="Genyornis_newtoni">
			<parameter id="age(Genyornis_newtoni)"/>
		</leafHeight>
		<leafHeight taxon="Ilbandornis_lawsoni">
			<parameter id="age(Ilbandornis_lawsoni)"/>
		</leafHeight>
		<leafHeight taxon="Ilbandornis_woodburnei">
			<parameter id="age(Ilbandornis_woodburnei)"/>
		</leafHeight>
		<leafHeight taxon="Lithornis_plebius">
			<parameter id="age(Lithornis_plebius)"/>
		</leafHeight>
		<leafHeight taxon="Lithornis_promiscuus">
			<parameter id="age(Lithornis_promiscuus)"/>
		</leafHeight>
		<leafHeight taxon="Megavitiornis_altirostris">
			<parameter id="age(Megavitiornis_altirostris)"/>
		</leafHeight>
		<leafHeight taxon="Paracathartes_howardae">
			<parameter id="age(Paracathartes_howardae)"/>
		</leafHeight>
		<leafHeight taxon="Patagornis_marshi">
			<parameter id="age(Patagornis_marshi)"/>
		</leafHeight>
		<leafHeight taxon="Presbyornis_pervetus">
			<parameter id="age(Presbyornis_pervetus)"/>
		</leafHeight>
		<leafHeight taxon="Sylviornis_neocaledoniae">
			<parameter id="age(Sylviornis_neocaledoniae)"/>
		</leafHeight>
		<leafHeight taxon="Vegavis_iaai">
			<parameter id="age(Vegavis_iaai)"/>
		</leafHeight>
		<leafHeight taxon="Wilaru_tedfordi">
			<parameter id="age(Wilaru_tedfordi)"/>
		</leafHeight>

		<!-- END Tip date sampling                                                   -->

	</treeModel>

	<!-- Taxon Sets                                                              -->
	<tmrcaStatistic id="tmrca(Backbone0_Aves)" includeStem="false">
		<mrca>
			<taxa idref="Backbone0_Aves"/>
		</mrca>
		<treeModel idref="treeModel"/>
	</tmrcaStatistic>
	<tmrcaStatistic id="tmrca(Backbone1_Palaeognathae)" includeStem="false">
		<mrca>
			<taxa idref="Backbone1_Palaeognathae"/>
		</mrca>
		<treeModel idref="treeModel"/>
	</tmrcaStatistic>
	<tmrcaStatistic id="tmrca(Backbone2)" includeStem="false">
		<mrca>
			<taxa idref="Backbone2"/>
		</mrca>
		<treeModel idref="treeModel"/>
	</tmrcaStatistic>
	<tmrcaStatistic id="tmrca(Backbone3)" includeStem="false">
		<mrca>
			<taxa idref="Backbone3"/>
		</mrca>
		<treeModel idref="treeModel"/>
	</tmrcaStatistic>
	<tmrcaStatistic id="tmrca(Backbone4_Neognathae)" includeStem="false">
		<mrca>
			<taxa idref="Backbone4_Neognathae"/>
		</mrca>
		<treeModel idref="treeModel"/>
	</tmrcaStatistic>
	<tmrcaStatistic id="tmrca(Backbone5_Neoaves)" includeStem="false">
		<mrca>
			<taxa idref="Backbone5_Neoaves"/>
		</mrca>
		<treeModel idref="treeModel"/>
	</tmrcaStatistic>
	<tmrcaStatistic id="tmrca(Backbone6)" includeStem="false">
		<mrca>
			<taxa idref="Backbone6"/>
		</mrca>
		<treeModel idref="treeModel"/>
	</tmrcaStatistic>
	<tmrcaStatistic id="tmrca(Backbone7_Galloanseres)" includeStem="false">
		<mrca>
			<taxa idref="Backbone7_Galloanseres"/>
		</mrca>
		<treeModel idref="treeModel"/>
	</tmrcaStatistic>
	<tmrcaStatistic id="tmrca(Backbone8_Anseriformes)" includeStem="false">
		<mrca>
			<taxa idref="Backbone8_Anseriformes"/>
		</mrca>
		<treeModel idref="treeModel"/>
	</tmrcaStatistic>
	<tmrcaStatistic id="tmrca(Backbone9)" includeStem="false">
		<mrca>
			<taxa idref="Backbone9"/>
		</mrca>
		<treeModel idref="treeModel"/>
	</tmrcaStatistic>
	<tmrcaStatistic id="tmrca(Backbone10)" includeStem="false">
		<mrca>
			<taxa idref="Backbone10"/>
		</mrca>
		<treeModel idref="treeModel"/>
	</tmrcaStatistic>
	<tmrcaStatistic id="tmrca(Backbone11)" includeStem="false">
		<mrca>
			<taxa idref="Backbone11"/>
		</mrca>
		<treeModel idref="treeModel"/>
	</tmrcaStatistic>
	<tmrcaStatistic id="tmrca(Backbone12)" includeStem="false">
		<mrca>
			<taxa idref="Backbone12"/>
		</mrca>
		<treeModel idref="treeModel"/>
	</tmrcaStatistic>
	<tmrcaStatistic id="tmrca(Backbone13)" includeStem="false">
		<mrca>
			<taxa idref="Backbone13"/>
		</mrca>
		<treeModel idref="treeModel"/>
	</tmrcaStatistic>
	<tmrcaStatistic id="tmrca(Backbone14)" includeStem="false">
		<mrca>
			<taxa idref="Backbone14"/>
		</mrca>
		<treeModel idref="treeModel"/>
	</tmrcaStatistic>
	<tmrcaStatistic id="tmrca(Backbone15)" includeStem="false">
		<mrca>
			<taxa idref="Backbone15"/>
		</mrca>
		<treeModel idref="treeModel"/>
	</tmrcaStatistic>
	<tmrcaStatistic id="tmrca(Backbone16)" includeStem="false">
		<mrca>
			<taxa idref="Backbone16"/>
		</mrca>
		<treeModel idref="treeModel"/>
	</tmrcaStatistic>
	<tmrcaStatistic id="tmrca(Backbone17)" includeStem="false">
		<mrca>
			<taxa idref="Backbone17"/>
		</mrca>
		<treeModel idref="treeModel"/>
	</tmrcaStatistic>
	<tmrcaStatistic id="tmrca(Backbone18)" includeStem="false">
		<mrca>
			<taxa idref="Backbone18"/>
		</mrca>
		<treeModel idref="treeModel"/>
	</tmrcaStatistic>
	<tmrcaStatistic id="tmrca(Backbone19)" includeStem="false">
		<mrca>
			<taxa idref="Backbone19"/>
		</mrca>
		<treeModel idref="treeModel"/>
	</tmrcaStatistic>
	<tmrcaStatistic id="tmrca(Backbone20)" includeStem="false">
		<mrca>
			<taxa idref="Backbone20"/>
		</mrca>
		<treeModel idref="treeModel"/>
	</tmrcaStatistic>
	<tmrcaStatistic id="tmrca(Backbone21)" includeStem="false">
		<mrca>
			<taxa idref="Backbone21"/>
		</mrca>
		<treeModel idref="treeModel"/>
	</tmrcaStatistic>
	<tmrcaStatistic id="tmrca(Backbone22)" includeStem="false">
		<mrca>
			<taxa idref="Backbone22"/>
		</mrca>
		<treeModel idref="treeModel"/>
	</tmrcaStatistic>
	<tmrcaStatistic id="tmrca(Backbone23)" includeStem="false">
		<mrca>
			<taxa idref="Backbone23"/>
		</mrca>
		<treeModel idref="treeModel"/>
	</tmrcaStatistic>
	<tmrcaStatistic id="tmrca(Backbone24)" includeStem="false">
		<mrca>
			<taxa idref="Backbone24"/>
		</mrca>
		<treeModel idref="treeModel"/>
	</tmrcaStatistic>
	<tmrcaStatistic id="tmrca(Backbone25)" includeStem="false">
		<mrca>
			<taxa idref="Backbone25"/>
		</mrca>
		<treeModel idref="treeModel"/>
	</tmrcaStatistic>
	<tmrcaStatistic id="tmrca(Backbone26)" includeStem="false">
		<mrca>
			<taxa idref="Backbone26"/>
		</mrca>
		<treeModel idref="treeModel"/>
	</tmrcaStatistic>

<!-- backbone constraint tree, each node applied separately -->

	<!-- Node 1                                                -->

	<negate id="tmrca(-Backbone1_Palaeognathae)">
		<parameter idref="tmrca(Backbone1_Palaeognathae)"/>
	</negate>	

	<sumStatistic id="BackboneNode1_index"> 
		<parameter idref="tmrca(Backbone0_Aves)"/>
		<parameter idref="tmrca(-Backbone1_Palaeognathae)"/>
	</sumStatistic>

	<!-- Node 2                                                -->

	<negate id="tmrca(-Backbone2)">
		<parameter idref="tmrca(Backbone2)"/>
	</negate>	

	<sumStatistic id="BackboneNode2_index"> 
		<parameter idref="tmrca(Backbone1_Palaeognathae)"/>
		<parameter idref="tmrca(-Backbone2)"/>
	</sumStatistic>


	<!-- Node3                                                -->

	<negate id="tmrca(-Backbone3)">
		<parameter idref="tmrca(Backbone3)"/>
	</negate>	

	<sumStatistic id="BackboneNode3_index"> 
		<parameter idref="tmrca(Backbone2)"/>
		<parameter idref="tmrca(-Backbone3)"/>
	</sumStatistic>

	<!-- Node 4                                                -->

	<negate id="tmrca(-Backbone4_Neognathae)">
		<parameter idref="tmrca(Backbone4_Neognathae)"/>
	</negate>	

	<sumStatistic id="BackboneNode4_index"> 
		<parameter idref="tmrca(Backbone0_Aves)"/>
		<parameter idref="tmrca(-Backbone4_Neognathae)"/>
	</sumStatistic>

	<!-- Node 5                                                -->

	<negate id="tmrca(-Backbone5_Neoaves)">
		<parameter idref="tmrca(Backbone5_Neoaves)"/>
	</negate>	

	<sumStatistic id="BackboneNode5_index"> 
		<parameter idref="tmrca(Backbone4_Neognathae)"/>
		<parameter idref="tmrca(-Backbone5_Neoaves)"/>
	</sumStatistic>

	<!-- Node 6                                                -->

	<negate id="tmrca(-Backbone6)">
		<parameter idref="tmrca(Backbone6)"/>
	</negate>	

	<sumStatistic id="BackboneNode6_index"> 
		<parameter idref="tmrca(Backbone5_Neoaves)"/>
		<parameter idref="tmrca(-Backbone6)"/>
	</sumStatistic>

	<!-- Node 7                                                -->

	<negate id="tmrca(-Backbone7_Galloanseres)">
		<parameter idref="tmrca(Backbone7_Galloanseres)"/>
	</negate>	

	<sumStatistic id="BackboneNode7_index"> 
		<parameter idref="tmrca(Backbone4_Neognathae)"/>
		<parameter idref="tmrca(-Backbone7_Galloanseres)"/>
	</sumStatistic>


	<!-- Node 8                                                -->

	<negate id="tmrca(-Backbone8_Anseriformes)">
		<parameter idref="tmrca(Backbone8_Anseriformes)"/>
	</negate>	

	<sumStatistic id="BackboneNode8_index"> 
		<parameter idref="tmrca(Backbone7_Galloanseres)"/>
		<parameter idref="tmrca(-Backbone8_Anseriformes)"/>
	</sumStatistic>

	<!-- Node 9                                                -->

	<negate id="tmrca(-Backbone9)">
		<parameter idref="tmrca(Backbone9)"/>
	</negate>	

	<sumStatistic id="BackboneNode9_index"> 
		<parameter idref="tmrca(Backbone8_Anseriformes)"/>
		<parameter idref="tmrca(-Backbone9)"/>
	</sumStatistic>
	
	
	<!-- Node 10                                                -->

	<negate id="tmrca(-Backbone10)">
		<parameter idref="tmrca(Backbone10)"/>
	</negate>	

	<sumStatistic id="BackboneNode10_index"> 
		<parameter idref="tmrca(Backbone8_Anseriformes)"/>
		<parameter idref="tmrca(-Backbone10)"/>
	</sumStatistic>

	
	<!-- Node 11                                                -->

	<negate id="tmrca(-Backbone11)">
		<parameter idref="tmrca(Backbone11)"/>
	</negate>	

	<sumStatistic id="BackboneNode11_index"> 
		<parameter idref="tmrca(Backbone10)"/>
		<parameter idref="tmrca(-Backbone11)"/>
	</sumStatistic>

	<!-- Node 12                                               -->

	<negate id="tmrca(-Backbone12)">
		<parameter idref="tmrca(Backbone12)"/>
	</negate>	

	<sumStatistic id="BackboneNode12_index"> 
		<parameter idref="tmrca(Backbone11)"/>
		<parameter idref="tmrca(-Backbone12)"/>
	</sumStatistic>
	
	<!-- Node 13                                              -->

	<negate id="tmrca(-Backbone13)">
		<parameter idref="tmrca(Backbone13)"/>
	</negate>	

	<sumStatistic id="BackboneNode13_index"> 
		<parameter idref="tmrca(Backbone12)"/>
		<parameter idref="tmrca(-Backbone13)"/>
	</sumStatistic>
	
	<!-- Node 14                                              -->

	<negate id="tmrca(-Backbone14)">
		<parameter idref="tmrca(Backbone14)"/>
	</negate>	

	<sumStatistic id="BackboneNode14_index"> 
		<parameter idref="tmrca(Backbone12)"/>
		<parameter idref="tmrca(-Backbone14)"/>
	</sumStatistic>

	<!-- Node 15                                              -->

	<negate id="tmrca(-Backbone15)">
		<parameter idref="tmrca(Backbone15)"/>
	</negate>	

	<sumStatistic id="BackboneNode15_index"> 
		<parameter idref="tmrca(Backbone7_Galloanseres)"/>
		<parameter idref="tmrca(-Backbone15)"/>
	</sumStatistic>
	
	<!-- Node 16                                              -->

	<negate id="tmrca(-Backbone16)">
		<parameter idref="tmrca(Backbone16)"/>
	</negate>	

	<sumStatistic id="BackboneNode16_index"> 
		<parameter idref="tmrca(Backbone15)"/>
		<parameter idref="tmrca(-Backbone16)"/>
	</sumStatistic>
		
	<!-- Node 17                                             -->

	<negate id="tmrca(-Backbone17)">
		<parameter idref="tmrca(Backbone17)"/>
	</negate>	

	<sumStatistic id="BackboneNode17_index"> 
		<parameter idref="tmrca(Backbone16)"/>
		<parameter idref="tmrca(-Backbone17)"/>
	</sumStatistic>

	<!-- Node 18                                             -->

	<negate id="tmrca(-Backbone18)">
		<parameter idref="tmrca(Backbone18)"/>
	</negate>	

	<sumStatistic id="BackboneNode18_index"> 
		<parameter idref="tmrca(Backbone16)"/>
		<parameter idref="tmrca(-Backbone18)"/>
	</sumStatistic>

	<!-- Node 19                                             -->

	<negate id="tmrca(-Backbone19)">
		<parameter idref="tmrca(Backbone19)"/>
	</negate>	

	<sumStatistic id="BackboneNode19_index"> 
		<parameter idref="tmrca(Backbone18)"/>
		<parameter idref="tmrca(-Backbone19)"/>
	</sumStatistic>
			
	<!-- Node 20                                             -->

	<negate id="tmrca(-Backbone20)">
		<parameter idref="tmrca(Backbone20)"/>
	</negate>	

	<sumStatistic id="BackboneNode20_index"> 
		<parameter idref="tmrca(Backbone19)"/>
		<parameter idref="tmrca(-Backbone20)"/>
	</sumStatistic>
			
	<!-- Node 21                                             -->

	<negate id="tmrca(-Backbone21)">
		<parameter idref="tmrca(Backbone21)"/>
	</negate>	

	<sumStatistic id="BackboneNode21_index"> 
		<parameter idref="tmrca(Backbone15)"/>
		<parameter idref="tmrca(-Backbone21)"/>
	</sumStatistic>
			
	<!-- Node 22                                             -->

	<negate id="tmrca(-Backbone22)">
		<parameter idref="tmrca(Backbone22)"/>
	</negate>	

	<sumStatistic id="BackboneNode22_index"> 
		<parameter idref="tmrca(Backbone21)"/>
		<parameter idref="tmrca(-Backbone22)"/>
	</sumStatistic>
			
	<!-- Node 23                                             -->

	<negate id="tmrca(-Backbone23)">
		<parameter idref="tmrca(Backbone23)"/>
	</negate>	

	<sumStatistic id="BackboneNode23_index"> 
		<parameter idref="tmrca(Backbone22)"/>
		<parameter idref="tmrca(-Backbone23)"/>
	</sumStatistic>
			
	<!-- Node 24                                             -->

	<negate id="tmrca(-Backbone24)">
		<parameter idref="tmrca(Backbone24)"/>
	</negate>	

	<sumStatistic id="BackboneNode24_index"> 
		<parameter idref="tmrca(Backbone21)"/>
		<parameter idref="tmrca(-Backbone24)"/>
	</sumStatistic>
			
	<!-- Node 25                                             -->

	<negate id="tmrca(-Backbone25)">
		<parameter idref="tmrca(Backbone25)"/>
	</negate>	

	<sumStatistic id="BackboneNode25_index"> 
		<parameter idref="tmrca(Backbone24)"/>
		<parameter idref="tmrca(-Backbone25)"/>
	</sumStatistic>
			
	<!-- Node 26                                             -->

	<negate id="tmrca(-Backbone26)">
		<parameter idref="tmrca(Backbone26)"/>
	</negate>	

	<sumStatistic id="BackboneNode26_index"> 
		<parameter idref="tmrca(Backbone25)"/>
		<parameter idref="tmrca(-Backbone26)"/>
	</sumStatistic>
			

			
	<!-- Generate a speciation likelihood for Yule or Birth Death                -->
	<speciationLikelihood id="speciation">
		<model>
			<birthDeathSerialSampling idref="bdss"/>
		</model>
		<speciesTree>
			<treeModel idref="treeModel"/>
		</speciesTree>
	</speciationLikelihood>

	<!-- The uncorrelated relaxed clock (Drummond, Ho, Phillips & Rambaut (2006) PLoS Biology 4, e88 ) for discrete morph -->
	<discretizedBranchRates id="morph.branchRates">
		<treeModel idref="treeModel"/>
		<distribution>
			<logNormalDistributionModel meanInRealSpace="true">
				<mean>
					<parameter id="morph.ucld.mean" value="0.01" lower="0.0"/>
				</mean>
				<stdev>
					<parameter id="morph.ucld.stdev" value="0.3333333333333333" lower="0.0"/>
				</stdev>
			</logNormalDistributionModel>
		</distribution>
		<rateCategories>
			<parameter id="morph.branchRates.categories"/>
		</rateCategories>
	</discretizedBranchRates>
	<rateStatistic id="morph.meanRate" name="morph.meanRate" mode="mean" internal="true" external="true">
		<treeModel idref="treeModel"/>
		<discretizedBranchRates idref="morph.branchRates"/>
	</rateStatistic>
	<rateStatistic id="morph.coefficientOfVariation" name="morph.coefficientOfVariation" mode="coefficientOfVariation" internal="true" external="true">
		<treeModel idref="treeModel"/>
		<discretizedBranchRates idref="morph.branchRates"/>
	</rateStatistic>
	<rateCovarianceStatistic id="morph.covariance" name="morph.covariance">
		<treeModel idref="treeModel"/>
		<discretizedBranchRates idref="morph.branchRates"/>
	</rateCovarianceStatistic>


	<!-- The uncorrelated relaxed clock (Drummond, Ho, Phillips & Rambaut (2006) PLoS Biology 4, e88 ) for size / continuous -->

	<discretizedBranchRates id="size.branchRates">
		<treeModel idref="treeModel"/>
		<distribution>
			<logNormalDistributionModel meanInRealSpace="true">
				<mean>
					<parameter id="size.ucld.mean" value="1.0" lower="0.0" upper="10.0"/>
				</mean>
				<stdev>
					<parameter id="size.ucld.stdev" value="0.1" lower="0.0" upper="10.0"/>
				</stdev>
			</logNormalDistributionModel>
		</distribution>
		<rateCategories>
			<parameter id="size.branchRates.categories" dimension="94"/>
		</rateCategories>
	</discretizedBranchRates>
	<rateStatistic id="size.meanRate" name="size.meanRate" mode="mean" internal="true" external="true">
		<treeModel idref="treeModel"/>
		<discretizedBranchRates idref="size.branchRates"/>
	</rateStatistic>
	
	<rateStatistic id="size.coefficientOfVariation" name="size.coefficientOfVariation" mode="coefficientOfVariation" internal="true" external="true">
		<treeModel idref="treeModel"/>
		<discretizedBranchRates idref="size.branchRates"/>
	</rateStatistic>
	
	<rateCovarianceStatistic id="size.covariance" name="size.covariance">
		<treeModel idref="treeModel"/>
		<discretizedBranchRates idref="size.branchRates"/>
	</rateCovarianceStatistic>


	<!-- Morph evolutionary models      -->
	
	<!-- morph state frequencies      -->

	<frequencyModel id="morph.freqmodel">
	<dataType idref="morph"/>
	<frequencies>
		<parameter id="morph.frequencies" dimension="5" value="0.2 0.2 0.2 0.2 0.2" />
	</frequencies>
	</frequencyModel>

	<!--  unordered substitution model for morph data       -->

	<generalSubstitutionModel id="morph_unord.substmodel">  <!-- total order commands have no effect -->
	<dataType idref="morph"/>
		<frequencies>
			<frequencyModel idref="morph.freqmodel"/>
		</frequencies>
		<rates>
 		<parameter id="morph_unord.ratematrix" value="1.0 1.0 1.0 1.0 1.0 1.0 1.0 1.0 1.0 1.0" dimension="10" lower="0" upper="10000" />
 <!--
The 10 elements above correspond to the starting values in the matrix below, ABOVE the diagonal, in left-right order per row.
If there is no operator on the starting values in this rate matrix, this would result in an unordered and reversible character.
Dimension = 20 allows for different/irreversible values for above and below diagonal.   NB below diagonal, rates are in top-bottom order per column in BEAST 1

			0 1 2 3 4 
		0	- 1 1 1 1 
		1 	1 - 1 1 1 
		2	1 1 - 1 1 
		3   1 1 1 - 1 
		4   1 1 1 1 -
-->
		</rates>
 	</generalSubstitutionModel>


	<!-- The ordered substitution model for morph data       -->

	<generalSubstitutionModel id="morph_ord.substmodel">  <!-- total order commands have no effect -->
	<dataType idref="morph"/>
		<frequencies>
			<frequencyModel idref="morph.freqmodel"/>
		</frequencies>
		<rates>
 		<parameter id="morph_ord.ratematrix" value="1.0 0.0 0.0 0.0  1.0 0.0 0.0  1.0 0.0  1.0 " dimension="10" lower="0" upper="10000" />
 <!--
The 15 elements above correspond to the starting values in the matrix below, ABOVE the diagonal, in left-right order per row.
If there is no operator on the starting values in this rate matrix, this would result in an ordered and reversible character.
Dimension = 30 allows for different/irreversible values for above and below diagonal.  NB below diagonal, rates are in top-bottom order per column in BEAST 1

			0 1 2 3 4 
		0	- 1 0 0 0 
		1 	1 - 1 0 0 
		2	0 1 - 1 0 
		3   0 0 1 - 1 
		4   0 0 0 1 - 
-->
		</rates>
 	</generalSubstitutionModel>


	<!-- site model  - morph unordered                                                            -->
	<siteModel id="morph_unord_gamma.sitemodel">
		<substitutionModel>
			<generalSubstitutionModel idref="morph_unord.substmodel"/>
		</substitutionModel>
    	<gammaShape gammaCategories="4">
			<parameter id="morph.alpha" value="0.5" lower="0.0"/>
		</gammaShape>     
	</siteModel>

	<!-- site model  - morph ordered                                                            -->
	<siteModel id="morph_ord_gamma.sitemodel">
		<substitutionModel>
			<generalSubstitutionModel idref="morph_ord.substmodel"/>
		</substitutionModel>
    	<gammaShape gammaCategories="4">
			<parameter idref="morph.alpha"/>
		</gammaShape> 
	</siteModel>

	<!-- morph diet state frequencies      -->

	<frequencyModel id="morph.diet.freqmodel">
	<dataType idref="morph.diet"/>
	<frequencies>
		<parameter id="morph.diet.frequencies" dimension="4" value="0.25 0.25 0.25 0.25" />
	</frequencies>
	</frequencyModel>

	<!--  ordered substitution model for morph diet data       -->

	<generalSubstitutionModel id="morph.diet.substmodel">  <!-- total order commands have no effect -->
	<dataType idref="morph.diet"/>
		<frequencies>
			<frequencyModel idref="morph.diet.freqmodel"/>
		</frequencies>
		<rates>
 		<parameter id="morph.diet.ratematrix" value="1.0 0.0 0.0 1.0 0.0 1.0 " dimension="6" lower="0" upper="10000" />
		</rates>
 	</generalSubstitutionModel>

	<!-- site model  - morph diet                                                            -->
	<siteModel id="morph.diet.sitemodel">
		<substitutionModel>
			<generalSubstitutionModel idref="morph.diet.substmodel"/>
		</substitutionModel>
	</siteModel>


	<!-- morph flight state frequencies      -->

	<frequencyModel id="morph.flight.freqmodel">
	<dataType idref="morph.flight"/>
	<frequencies>
		<parameter id="morph.flight.frequencies" dimension="2" value="0.5 0.5" />
	</frequencies>
	</frequencyModel>

	<!--  ordered substitution model for morph flight data       -->

	<generalSubstitutionModel id="morph.flight.substmodel">  <!-- total order commands have no effect -->
	<dataType idref="morph.flight"/>
		<frequencies>
			<frequencyModel idref="morph.flight.freqmodel"/>
		</frequencies>
		<rates>
 		<parameter id="morph.flight.ratematrix" value="1.0 1.0" dimension="2" lower="0" upper="10000" />
		</rates>
 	</generalSubstitutionModel>

	<!-- site model  - morph flight                                                            -->
	<siteModel id="morph.flight.sitemodel">
		<substitutionModel>
			<generalSubstitutionModel idref="morph.flight.substmodel"/>
		</substitutionModel>
	</siteModel>


	<!-- START  diffusion model                                      -->
	<multivariateDiffusionModel id="size.diffusionModel">
		<precisionMatrix>
			<matrixParameter id="size.precision">
				<parameter id="col1" value="0.05"/>
			</matrixParameter>
		</precisionMatrix>
	</multivariateDiffusionModel>

	<multivariateWishartPrior id="size.precisionPrior" df="1">
		<scaleMatrix>
			<matrixParameter>
				<parameter value="1.0"/>
			</matrixParameter>
		</scaleMatrix>
		<data>
			<parameter idref="size.precision"/>
		</data>
	</multivariateWishartPrior>
	<!-- END  diffusion model                                        -->


	<!-- Likelihood for tree given sequence data                                 -->
	<treeLikelihood id="morph_unord.treeLikelihood" useAmbiguities="true">
		<patterns idref="morph_unord.patterns"/>
		<treeModel idref="treeModel"/>
		<siteModel idref="morph_unord_gamma.sitemodel"/>
		<discretizedBranchRates idref="morph.branchRates"/>
	</treeLikelihood>

	<!-- Likelihood for tree given sequence data                                 -->
	<treeLikelihood id="morph_ord.treeLikelihood" useAmbiguities="true">
		<patterns idref="morph_ord.patterns"/>
		<treeModel idref="treeModel"/>
		<siteModel idref="morph_ord_gamma.sitemodel"/>
		<discretizedBranchRates idref="morph.branchRates"/>
	</treeLikelihood>

	<!-- Likelihood for tree given sequence data                                 -->
	<ancestraltreeLikelihood id="diet.treeLikelihood" useAmbiguities="true" stateTagName="diet">
		<alignment idref="diet"/>  <!-- don't compress alignment into unique patterns when reconstructing ancestral states -->
		<treeModel idref="treeModel"/>
		<siteModel idref="morph.diet.sitemodel"/>
		<discretizedBranchRates idref="morph.branchRates"/>
	</ancestraltreeLikelihood>

	<!-- Likelihood for tree given sequence data                                 -->
	<ancestraltreeLikelihood id="flight.treeLikelihood" useAmbiguities="true" stateTagName="flight">
		<alignment idref="flight"/> <!-- don't compress alignment into unique patterns when reconstructing ancestral states -->
		<treeModel idref="treeModel"/>
		<siteModel idref="morph.flight.sitemodel"/>
		<discretizedBranchRates idref="morph.branchRates"/>
	</ancestraltreeLikelihood>
	
	<!-- START  diffusion model  WITH RELAXED CLOCK                                     -->
	<multivariateTraitLikelihood id="size.traitLikelihood" traitName="size" useTreeLength="true" scaleByTime="true" reportAsMultivariate="true" reciprocalRates="true" integrateInternalTraits="true">
		<multivariateDiffusionModel idref="size.diffusionModel"/>
		<treeModel idref="treeModel"/>
		<traitParameter>
			<parameter id="leaf.1_size"/>
		</traitParameter>
		<conjugateRootPrior>
			<meanParameter>
				<parameter value="0.0"/>
			</meanParameter>
			<priorSampleSize>
				<parameter value="0.001"/>
			</priorSampleSize>
		</conjugateRootPrior>
<!-- Jitter points with identical values -->
		<jitter window="0.001 0.001" duplicatesOnly="true">
			<parameter idref="leaf.1_size"/>
		</jitter>
		<discretizedBranchRates idref="size.branchRates"/>
	</multivariateTraitLikelihood>
	<!-- END  diffusion model                                        -->

	<!-- Define operators                                                        -->
	<operators id="operators" optimizationSchedule="default">
    	<scaleOperator scaleFactor="0.75" weight="1">
			<parameter idref="morph.alpha"/>
		</scaleOperator>  
		
		<scaleOperator scaleFactor="0.75" weight="3">
			<parameter idref="morph.ucld.mean"/>
		</scaleOperator>
		<scaleOperator scaleFactor="0.75" weight="3">
			<parameter idref="morph.ucld.stdev"/>
		</scaleOperator>
		<swapOperator size="1" weight="15" autoOptimize="false">
			<parameter idref="morph.branchRates.categories"/>
		</swapOperator>	
		<uniformIntegerOperator weight="15">
			<parameter idref="morph.branchRates.categories"/>
		</uniformIntegerOperator>

		<subtreeSlide size="1.0" gaussian="true" weight="30">
			<treeModel idref="treeModel"/>
		</subtreeSlide>
		<narrowExchange weight="15">
			<treeModel idref="treeModel"/>
		</narrowExchange>
		<wideExchange weight="3">
			<treeModel idref="treeModel"/>
		</wideExchange>
		<wilsonBalding weight="3">
			<treeModel idref="treeModel"/>
		</wilsonBalding>
		<scaleOperator scaleFactor="0.75" weight="3">
			<parameter idref="treeModel.rootHeight"/>
		</scaleOperator>
		<uniformOperator weight="30">
			<parameter idref="treeModel.internalNodeHeights"/>
		</uniformOperator>
		<scaleOperator scaleFactor="0.75" weight="1">
			<parameter idref="bdss.birthRate"/>
		</scaleOperator>
		<scaleOperator scaleFactor="0.75" weight="1">
			<parameter idref="bdss.relativeDeathRate"/>
		</scaleOperator>
		<scaleOperator scaleFactor="0.75" weight="1">
			<parameter idref="bdss.psi"/>
		</scaleOperator>
		<scaleOperator scaleFactor="0.75" weight="1">
			<parameter idref="bdss.origin"/>
		</scaleOperator>
		<upDownOperator scaleFactor="0.75" weight="3">
			<up>
				<parameter idref="morph.ucld.mean"/>
			</up>
			<down>
				<parameter idref="treeModel.allInternalNodeHeights"/>
			</down>
		</upDownOperator>

		<randomWalkOperator windowSize="0.3" weight="3" boundaryCondition="absorbing" autoOptimize="false" >
			<parameter idref="age(Barawertornis_tedfordi)"/>
		</randomWalkOperator>
		<randomWalkOperator windowSize="0.3" weight="3" boundaryCondition="absorbing" autoOptimize="false" >
			<parameter idref="age(Brontornis_burmeisteri)"/>
		</randomWalkOperator>
		<randomWalkOperator windowSize="0.3" weight="3" boundaryCondition="absorbing" autoOptimize="false" >
			<parameter idref="age(Dromornis_murrayi)"/>
		</randomWalkOperator>
		<randomWalkOperator windowSize="0.01" weight="1" boundaryCondition="absorbing" autoOptimize="false" >
			<parameter idref="age(Dinornis_robustus)"/>
		</randomWalkOperator>
		<randomWalkOperator windowSize="0.3" weight="3" boundaryCondition="absorbing" autoOptimize="false" >
			<parameter idref="age(Dromornis_planei)"/>
		</randomWalkOperator>
		<randomWalkOperator windowSize="0.1" weight="5" boundaryCondition="absorbing" autoOptimize="false" >
			<parameter idref="age(Dromornis_stirtoni)"/>
		</randomWalkOperator>
		<randomWalkOperator windowSize="1.0" weight="1" boundaryCondition="absorbing" autoOptimize="false" >
			<parameter idref="age(Gastornis_giganteus)"/>
		</randomWalkOperator>
		<randomWalkOperator windowSize="1.0" weight="1" boundaryCondition="absorbing" autoOptimize="false" >
			<parameter idref="age(Gastornis_parisensis)"/>
		</randomWalkOperator>
		<randomWalkOperator windowSize="0.1" weight="5" boundaryCondition="absorbing" autoOptimize="false" >
			<parameter idref="age(Genyornis_newtoni)"/>
		</randomWalkOperator>
		<randomWalkOperator windowSize="0.3" weight="3" boundaryCondition="absorbing" autoOptimize="false" >
			<parameter idref="age(Ilbandornis_lawsoni)"/>
		</randomWalkOperator>
		<randomWalkOperator windowSize="0.3" weight="3" boundaryCondition="absorbing" autoOptimize="false" >
			<parameter idref="age(Ilbandornis_woodburnei)"/>
		</randomWalkOperator>
		<randomWalkOperator windowSize="1.0" weight="1" boundaryCondition="absorbing" autoOptimize="false" >
			<parameter idref="age(Lithornis_plebius)"/>
		</randomWalkOperator>
		<randomWalkOperator windowSize="1.0" weight="1" boundaryCondition="absorbing" autoOptimize="false" >
			<parameter idref="age(Lithornis_promiscuus)"/>
		</randomWalkOperator>
		<randomWalkOperator windowSize="0.005" weight="5" boundaryCondition="absorbing" autoOptimize="false" >
			<parameter idref="age(Megavitiornis_altirostris)"/>
		</randomWalkOperator>
		<randomWalkOperator windowSize="1.0" weight="1" boundaryCondition="absorbing" autoOptimize="false" >
			<parameter idref="age(Paracathartes_howardae)"/>
		</randomWalkOperator>
		<randomWalkOperator windowSize="0.3" weight="3" boundaryCondition="absorbing" autoOptimize="false" >
			<parameter idref="age(Patagornis_marshi)"/>
		</randomWalkOperator>
		<randomWalkOperator windowSize="1.0" weight="1" boundaryCondition="absorbing" autoOptimize="false" >
			<parameter idref="age(Presbyornis_pervetus)"/>
		</randomWalkOperator>
		<randomWalkOperator windowSize="0.005" weight="5" boundaryCondition="absorbing" autoOptimize="false" >
			<parameter idref="age(Sylviornis_neocaledoniae)"/>
		</randomWalkOperator>
		<randomWalkOperator windowSize="1.0" weight="1" boundaryCondition="absorbing" autoOptimize="false" >
			<parameter idref="age(Vegavis_iaai)"/>
		</randomWalkOperator>
		<randomWalkOperator windowSize="0.3" weight="3" boundaryCondition="absorbing" autoOptimize="false" >
			<parameter idref="age(Wilaru_tedfordi)"/>
		</randomWalkOperator>

		<!-- START diffusion model                                      -->

		<scaleOperator scaleFactor="0.75" weight="3">
			<parameter idref="size.ucld.stdev"/>
		</scaleOperator>
		<swapOperator size="1" weight="30" autoOptimize="false">
			<parameter idref="size.branchRates.categories"/>
		</swapOperator>
		<randomWalkIntegerOperator windowSize="1" weight="10.0">
			<parameter idref="size.branchRates.categories"/>
		</randomWalkIntegerOperator>
		<uniformIntegerOperator weight="10.0">
			<parameter idref="size.branchRates.categories"/>
		</uniformIntegerOperator>

		<precisionGibbsOperator weight="0.3">
			<multivariateTraitLikelihood idref="size.traitLikelihood"/>
			<multivariateWishartPrior idref="size.precisionPrior"/>
		</precisionGibbsOperator>
		<!-- end diffusion model                                      -->

	</operators>

	<!-- Define MCMC                                                             -->
	<mcmc id="mcmc" chainLength="100000000" autoOptimize="true" operatorAnalysis="Gallo48_290asc_Ord_bbone_uclnDis_uclnCont.ops">
		<posterior id="posterior">
			<prior id="prior">
				<normalPrior mean="78.95" stdev="3.14"> <!-- age of crown Aves based on interval in Prum et al. 2015, BEAST tree with Vegavis -->
					<tmrcaStatistic idref="tmrca(Backbone0_Aves)"/>
				</normalPrior>
    			<exponentialPrior mean="0.5" offset="0.0">
					<parameter idref="morph.alpha"/>
				</exponentialPrior>  
				<uniformPrior lower="0.0" upper="1.0">
					<parameter idref="morph.ucld.mean"/>
				</uniformPrior>
				<exponentialPrior mean="0.3333333333333333" offset="0.0">
					<parameter idref="morph.ucld.stdev"/>
				</exponentialPrior>
				<uniformPrior lower="0.0" upper="100000.0">
					<parameter idref="bdss.birthRate"/>
				</uniformPrior>
				<uniformPrior lower="0.0" upper="1.0">
					<parameter idref="bdss.relativeDeathRate"/>
				</uniformPrior>
				<uniformPrior lower="0.0" upper="100.0">
					<parameter idref="bdss.psi"/>
				</uniformPrior>
				<uniformPrior lower="0.0" upper="1.0E100">
					<parameter idref="bdss.origin"/>
				</uniformPrior>
				<uniformPrior lower="23.0" upper="25.0">
					<parameter idref="age(Barawertornis_tedfordi)"/>
				</uniformPrior>
				<uniformPrior lower="16.3" upper="17.5">
					<parameter idref="age(Brontornis_burmeisteri)"/>
				</uniformPrior>
				<uniformPrior lower="0.0005" upper="0.1">
					<parameter idref="age(Dinornis_robustus)"/>
				</uniformPrior>
				<uniformPrior lower="23.0" upper="25.0">
					<parameter idref="age(Dromornis_murrayi)"/>
				</uniformPrior>
				<uniformPrior lower="12" upper="15">
					<parameter idref="age(Dromornis_planei)"/>
				</uniformPrior>
				<uniformPrior lower="7.0" upper="9.0">
					<parameter idref="age(Dromornis_stirtoni)"/>
				</uniformPrior>
				<uniformPrior lower="50.3" upper="55.4">
					<parameter idref="age(Gastornis_giganteus)"/>
				</uniformPrior>
				<uniformPrior lower="48.0" upper="59.2">
					<parameter idref="age(Gastornis_parisensis)"/>
				</uniformPrior>
				<uniformPrior lower="0.05" upper="0.5">
					<parameter idref="age(Genyornis_newtoni)"/>
				</uniformPrior>
				<uniformPrior lower="7.0" upper="15.0">
					<parameter idref="age(Ilbandornis_lawsoni)"/>
				</uniformPrior>
				<uniformPrior lower="7.0" upper="15.0">
					<parameter idref="age(Ilbandornis_woodburnei)"/>
				</uniformPrior>
				<uniformPrior lower="55.4" upper="56.8">
					<parameter idref="age(Lithornis_plebius)"/>
				</uniformPrior>
				<uniformPrior lower="55.4" upper="56.8">
					<parameter idref="age(Lithornis_promiscuus)"/>
				</uniformPrior>
				<uniformPrior lower="0.0025" upper="0.1">
					<parameter idref="age(Megavitiornis_altirostris)"/>
				</uniformPrior>
				<uniformPrior lower="50.3" upper="55.4">
					<parameter idref="age(Paracathartes_howardae)"/>
				</uniformPrior>
				<uniformPrior lower="16.3" upper="17.5">
					<parameter idref="age(Patagornis_marshi)"/>
				</uniformPrior>
				<uniformPrior lower="49.0" upper="61.0">
					<parameter idref="age(Presbyornis_pervetus)"/>
				</uniformPrior>
				<uniformPrior lower="0.0025" upper="0.1">
					<parameter idref="age(Sylviornis_neocaledoniae)"/>
				</uniformPrior>
				<uniformPrior lower="66.0" upper="69.0">
					<parameter idref="age(Vegavis_iaai)"/>
				</uniformPrior>
				<uniformPrior lower="23.0" upper="25.0">
					<parameter idref="age(Wilaru_tedfordi)"/>
				</uniformPrior>
				<speciationLikelihood idref="speciation"/>
				<discretizedBranchRates idref="morph.branchRates"/>
				<discretizedBranchRates idref="size.branchRates"/>


		<!-- START diffusion model                                      -->
				<multivariateWishartPrior idref="size.precisionPrior"/>
				<exponentialPrior mean="10" offset="0">
                     <parameter idref="size.ucld.stdev"/>
				</exponentialPrior>

<!-- backbone constraints -->
				
				
				<uniformPrior lower="0.0001"  upper="10000000"> 	<sumStatistic idref="BackboneNode1_index"/> </uniformPrior>		
				<uniformPrior lower="0.0001"  upper="10000000"> 	<sumStatistic idref="BackboneNode2_index"/> </uniformPrior>		
				<uniformPrior lower="0.0001"  upper="10000000"> 	<sumStatistic idref="BackboneNode3_index"/> </uniformPrior>		
				<uniformPrior lower="0.0001"  upper="10000000"> 	<sumStatistic idref="BackboneNode4_index"/> </uniformPrior>		
				<uniformPrior lower="0.0001"  upper="10000000"> 	<sumStatistic idref="BackboneNode5_index"/> </uniformPrior>		
				<uniformPrior lower="0.0001"  upper="10000000"> 	<sumStatistic idref="BackboneNode6_index"/> </uniformPrior>		
				<uniformPrior lower="0.0001"  upper="10000000"> 	<sumStatistic idref="BackboneNode7_index"/> </uniformPrior>		
				<uniformPrior lower="0.0001"  upper="10000000"> 	<sumStatistic idref="BackboneNode8_index"/> </uniformPrior>		
				<uniformPrior lower="0.0001"  upper="10000000"> 	<sumStatistic idref="BackboneNode9_index"/> </uniformPrior>		
				<uniformPrior lower="0.0001"  upper="10000000"> 	<sumStatistic idref="BackboneNode10_index"/> </uniformPrior>		
				<uniformPrior lower="0.0001"  upper="10000000"> 	<sumStatistic idref="BackboneNode11_index"/> </uniformPrior>		
				<uniformPrior lower="0.0001"  upper="10000000"> 	<sumStatistic idref="BackboneNode12_index"/> </uniformPrior>		
				<uniformPrior lower="0.0001"  upper="10000000"> 	<sumStatistic idref="BackboneNode13_index"/> </uniformPrior>		
				<uniformPrior lower="0.0001"  upper="10000000"> 	<sumStatistic idref="BackboneNode14_index"/> </uniformPrior>		
				<uniformPrior lower="0.0001"  upper="10000000"> 	<sumStatistic idref="BackboneNode15_index"/> </uniformPrior>		
				<uniformPrior lower="0.0001"  upper="10000000"> 	<sumStatistic idref="BackboneNode16_index"/> </uniformPrior>		
				<uniformPrior lower="0.0001"  upper="10000000"> 	<sumStatistic idref="BackboneNode17_index"/> </uniformPrior>		
				<uniformPrior lower="0.0001"  upper="10000000"> 	<sumStatistic idref="BackboneNode18_index"/> </uniformPrior>		
				<uniformPrior lower="0.0001"  upper="10000000"> 	<sumStatistic idref="BackboneNode19_index"/> </uniformPrior>		
				<uniformPrior lower="0.0001"  upper="10000000"> 	<sumStatistic idref="BackboneNode20_index"/> </uniformPrior>		
				<uniformPrior lower="0.0001"  upper="10000000"> 	<sumStatistic idref="BackboneNode21_index"/> </uniformPrior>		
				<uniformPrior lower="0.0001"  upper="10000000"> 	<sumStatistic idref="BackboneNode22_index"/> </uniformPrior>		
				<uniformPrior lower="0.0001"  upper="10000000"> 	<sumStatistic idref="BackboneNode23_index"/> </uniformPrior>		
				<uniformPrior lower="0.0001"  upper="10000000"> 	<sumStatistic idref="BackboneNode24_index"/> </uniformPrior>		
				<uniformPrior lower="0.0001"  upper="10000000"> 	<sumStatistic idref="BackboneNode25_index"/> </uniformPrior>		
				<uniformPrior lower="0.0001"  upper="10000000"> 	<sumStatistic idref="BackboneNode26_index"/> </uniformPrior>		

			</prior>
			
			<likelihood id="likelihood">
				<treeLikelihood idref="morph_unord.treeLikelihood"/>
				<treeLikelihood idref="morph_ord.treeLikelihood"/>
				<ancestralTreeLikelihood idref="diet.treeLikelihood"/>
				<ancestralTreeLikelihood idref="flight.treeLikelihood"/>
				<multivariateTraitLikelihood idref="size.traitLikelihood"/>
			</likelihood>
		</posterior>
		<operators idref="operators"/>

		<!-- write log to screen                                                     -->
		<log id="screenLog" logEvery="100000">
			<column label="Posterior" dp="4" width="12">
				<posterior idref="posterior"/>
			</column>
			<column label="Prior" dp="4" width="12">
				<prior idref="prior"/>
			</column>
			<column label="Likelihood" dp="4" width="12">
				<likelihood idref="likelihood"/>
			</column>
			<column label="rootHeight" sf="6" width="12">
				<parameter idref="treeModel.rootHeight"/>
			</column>
			<column label="morph.meanRate" sf="6" width="12">
				<parameter idref="morph.meanRate"/>
			</column>
		</log>

		<!-- write log to file                                                       -->
		<log id="fileLog" logEvery="100000" fileName="Gallo48_290asc_Ord_bbone_uclnDis_uclnCont.log" overwrite="false">
			<posterior idref="posterior"/>
			<prior idref="prior"/>
			<likelihood idref="likelihood"/>
				<treeLikelihood idref="morph_unord.treeLikelihood"/>
				<treeLikelihood idref="morph_ord.treeLikelihood"/>
				<ancestraltreeLikelihood idref="diet.treeLikelihood"/>
				<ancestraltreeLikelihood idref="flight.treeLikelihood"/>
				<multivariateTraitLikelihood idref="size.traitLikelihood"/>
				<speciationLikelihood idref="speciation"/>

			<parameter idref="bdss.birthRate"/>
			<parameter idref="bdss.relativeDeathRate"/>
			<parameter idref="bdss.psi"/>
			<parameter idref="bdss.origin"/>
     		<parameter idref="morph.alpha"/>  
			
			<rateStatistic idref="morph.meanRate"/>
			<parameter idref="morph.ucld.mean"/>
			<parameter idref="morph.ucld.stdev"/>
			<rateStatistic idref="morph.coefficientOfVariation"/>
			<rateCovarianceStatistic idref="morph.covariance"/>

			<!-- START Multivariate diffusion model                                      -->
			<matrixParameter idref="size.precision"/>
			<parameter idref="size.meanRate"/>
			<parameter idref="size.ucld.mean"/>
			<parameter idref="size.ucld.stdev"/>
			<rateStatistic idref="size.coefficientOfVariation"/>
			<rateCovarianceStatistic idref="size.covariance"/>
			<!-- END Multivariate diffusion model                                        -->


			<parameter idref="treeModel.rootHeight"/>
			<tmrcaStatistic idref="tmrca(Backbone0_Aves)"/>
			<tmrcaStatistic idref="tmrca(Backbone1_Palaeognathae)"/>
			<tmrcaStatistic idref="tmrca(Backbone2)"/>
			<tmrcaStatistic idref="tmrca(Backbone3)"/>
			<tmrcaStatistic idref="tmrca(Backbone4_Neognathae)"/>
			<tmrcaStatistic idref="tmrca(Backbone5_Neoaves)"/>
			<tmrcaStatistic idref="tmrca(Backbone6)"/>
			<tmrcaStatistic idref="tmrca(Backbone7_Galloanseres)"/>
			<tmrcaStatistic idref="tmrca(Backbone8_Anseriformes)"/>
			<tmrcaStatistic idref="tmrca(Backbone9)"/>
			<tmrcaStatistic idref="tmrca(Backbone10)"/>
			<tmrcaStatistic idref="tmrca(Backbone11)"/>
			<tmrcaStatistic idref="tmrca(Backbone12)"/>
			<tmrcaStatistic idref="tmrca(Backbone13)"/>
			<tmrcaStatistic idref="tmrca(Backbone14)"/>
			<tmrcaStatistic idref="tmrca(Backbone15)"/>
			<tmrcaStatistic idref="tmrca(Backbone16)"/>
			<tmrcaStatistic idref="tmrca(Backbone17)"/>
			<tmrcaStatistic idref="tmrca(Backbone18)"/>
			<tmrcaStatistic idref="tmrca(Backbone19)"/>
			<tmrcaStatistic idref="tmrca(Backbone20)"/>
			<tmrcaStatistic idref="tmrca(Backbone21)"/>
			<tmrcaStatistic idref="tmrca(Backbone22)"/>
			<tmrcaStatistic idref="tmrca(Backbone23)"/>
			<tmrcaStatistic idref="tmrca(Backbone24)"/>
			<tmrcaStatistic idref="tmrca(Backbone25)"/>
			<tmrcaStatistic idref="tmrca(Backbone26)"/>

			<!-- START Tip date sampling                                                 -->
			<parameter idref="age(Barawertornis_tedfordi)"/>
			<parameter idref="age(Brontornis_burmeisteri)"/>
			<parameter idref="age(Dinornis_robustus)"/>
			<parameter idref="age(Dromornis_murrayi)"/>
			<parameter idref="age(Dromornis_planei)"/>
			<parameter idref="age(Dromornis_stirtoni)"/>
			<parameter idref="age(Gastornis_giganteus)"/>
			<parameter idref="age(Gastornis_parisensis)"/>
			<parameter idref="age(Genyornis_newtoni)"/>
			<parameter idref="age(Ilbandornis_lawsoni)"/>
			<parameter idref="age(Ilbandornis_woodburnei)"/>
			<parameter idref="age(Lithornis_plebius)"/>
			<parameter idref="age(Lithornis_promiscuus)"/>
			<parameter idref="age(Megavitiornis_altirostris)"/>
			<parameter idref="age(Paracathartes_howardae)"/>
			<parameter idref="age(Patagornis_marshi)"/>
			<parameter idref="age(Presbyornis_pervetus)"/>
			<parameter idref="age(Sylviornis_neocaledoniae)"/>
			<parameter idref="age(Vegavis_iaai)"/>
			<parameter idref="age(Wilaru_tedfordi)"/>

			<!-- END Tip date sampling                                                   -->

		</log>


		<!-- write tree log to file                                                  -->
		<logTree id="time_treeFileLog" logEvery="100000" nexusFormat="true" fileName="Gallo48_290asc_Ord_bbone_uclnDis_uclnCont_time.trees" sortTranslationTable="true">
			<treeModel idref="treeModel"/>
			<multivariateTraitLikelihood idref="size.traitLikelihood"/>
			<trait name="morph.rate" tag="morph.rate">
				<discretizedBranchRates idref="morph.branchRates"/>
			</trait>
			<trait name="size.rate" tag="size.rate">
				<discretizedBranchRates idref="size.branchRates"/>
			</trait>
			<trait name="diet" tag="diet"> 
				<ancestralTreeLikelihood idref="diet.treeLikelihood"/>
			</trait>			
			<trait name="flight" tag="flight"> 
				<ancestralTreeLikelihood idref="flight.treeLikelihood"/>
			</trait>			
			<posterior idref="posterior"/>
		</logTree>


		<logTree id="substTreeFileLog" logEvery="100000" nexusFormat="true" fileName="Gallo48_290asc_Ord_bbone_uclnDis_uclnCont_subst.trees" branchLengths="substitutions">
			<treeModel idref="treeModel"/>
			<discretizedBranchRates idref="morph.branchRates"/>
			<trait name="morph.rate" tag="morph.rate">
				<discretizedBranchRates idref="morph.branchRates"/>
			</trait>
		</logTree>
	</mcmc>

	<!-- START Marginal Likelihood Estimator                                     -->

	<!-- Define marginal likelihood estimator settings 24 steps = 25 samples of 4 million ie 100 million                           -->
	<marginalLikelihoodEstimator chainLength="4000000" pathSteps="24" pathScheme="betaquantile" alpha="0.3">
		<samplers>
			<mcmc idref="mcmc"/>
		</samplers>
		<pathLikelihood id="pathLikelihood">
			<source>
				<posterior idref="posterior"/>
			</source>
			<destination>
				<prior idref="prior"/>
			</destination>
		</pathLikelihood>
		<log id="MLELog" logEvery="4000" fileName="Gallo48_290asc_Ord_bbone_uclnDis_uclnCont.mle.log">
			<pathLikelihood idref="pathLikelihood"/>
		</log>
	</marginalLikelihoodEstimator>

	<!-- Path sampling estimator from collected samples                          -->
	<pathSamplingAnalysis fileName="Gallo48_290asc_Ord_bbone_uclnDis_uclnCont.mle.log">
		<likelihoodColumn name="pathLikelihood.delta"/>
		<thetaColumn name="pathLikelihood.theta"/>
	</pathSamplingAnalysis>

	<!-- Stepping-stone sampling estimator from collected samples                -->
	<steppingStoneSamplingAnalysis fileName="Gallo48_290asc_Ord_bbone_uclnDis_uclnCont.mle.log">
		<likelihoodColumn name="pathLikelihood.delta"/>
		<thetaColumn name="pathLikelihood.theta"/>
	</steppingStoneSamplingAnalysis>

	<!-- END Marginal Likelihood Estimator                                       -->

	<report>
		<property name="timer">
			<mcmc idref="mcmc"/>
		</property>
	</report>
</beast>
