# Supplementary material for: The evolution of giant flightless birds and novel phylogenetic relationships for extinct fowl (Aves, Galloanseres)
Source: R Soc Open Sci. 2017 Oct 11;4(10):170975. doi: 10.1098/rsos.170975 (PMC5666277; doi:10.1098/rsos.170975)
Supplement: Supplementary text Document;A complete list of Morphological characters;Data on mass, diet and age of study taxa;3 Apomorphy lists as separate files;Executable files x2 [file rsos170975supp4.nex]

#NEXUS
[ File saved by NDE version 0.5.0, Tue Feb 21 14:22:52 2017 ]
BEGIN TAXA;
	DIMENSIONS NTAX=50;
	TAXLABELS
		'Vegavis1'
		'Vegavis2'
		'Vegavis iaai'
		'Chauna torquata'
		'Anhima cornuta'
		'Wilaru tedfordi'
		'Presbyornis pervetus'
		'Anseranas semipalmata'
		'Dendrocygna eytoni'
		'Cereopsis novaehollandiae'
		'Anser caerulescens'
		'Malacorhynchus membranaceus'
		'Tadorna tadornoides'
		'Leipoa ocellata'
		'Megapodius reinwardt'
		'Eulipoa wallacei'
		'Megapodius eremita'
		'Alectura lathami'
		'Talegalla fuscirostris'
		'Macrocephalon maleo'
		'Gallus gallus'
		'Phasianus colchicus'
		'Coturnix pectoralis'
		'Acryllium vulturinum'
		'Megavitiornis altirostris'
		'Crax rubra'
		'Ortalis vetula'
		'Sylviornis neocaledoniae'
		'Dromaius novaehollandiae'
		'Dinornis robustus'
		'Tinamus robustus'
		'Struthio camelus'
		'Genyornis newtoni'
		'Dromornis stirtoni'
		'Dromornis planei'
		'Dromornis murrayi'
		'Ilbandornis woodburnei'
		'Ilbandornis lawsoni'
		'Barawertornis tedfordi'
		'Gastornis giganteus'
		'Lithornis promiscuus'
		'Lithornis plebius'
		'Paracathartes howardae'
		'Burhinus grallarius'
		'Porphyrio melanotus'
		'Antigone rubicunda'
		'Brontornis burmeisteri'
		'Gastornis parisensis'
		'Patagornis marshi'
		'Cariama cristata'
		;
ENDBLOCK;
BEGIN CHARACTERS;
	DIMENSIONS NCHAR=290;
	FORMAT DATATYPE=STANDARD MISSING=? GAP=- SYMBOLS="01234";
	CHARLABELS
		[1] 'Character 1. Premaxilla, length relatrive to cranium:'
		[2] 'Character 2. Premaxilla, length facies apertura nasalis compared to width craniofacial hinge, which in palaeognaths is interpreted as the rostral side of lacrymal: '
		[3] 'Character 3. Premaxilla'
		[4] 'Character 4. Premaxilla, anterior section curved ventrally so ventral profile curved down: '
		[5] 'Character 5. Premaxilla, with culmen forming a distinct broad flattened ridge extending to tip defined by grooves laterally, with parallel structure ventrally on mandible:'
		[6] 'Character 6. Upper beak, lamellae for filter feeding: '
		[7] 'Character 7. Premaxilla, palatal surface, fusion of proc. maxillopalatini: '
		[8] 'Character 8. Skull, zona flexoria craniofacialis: '
		[9] 'Character 9. Cranium, os prefrontale (lacrimal), synostosis with os frontale and or os nasale: '
		[10] 'Character 10. Cranium, lacrimal, presence proc. supraorbitalis, enclosing notch caudally: '
		[11] 'Character 11. Cranium, os frontale, facies dorsalis, sulcus glandulae nasalis (salt gland impressions): '
		[12] 'Character 12. Cranium, lacrimal, processus orbitalis lacrimale: '
		[13] 'Character 13. Cranium, lacrimal - os ectethmoidale (ectethmoid) complex: '
		[14] 'Character 14. Cranium, facies interorbitalis, depression frontalis: '
		[15] 'Character 15. Cranium, fronto-parietal suture: '
		[16] 'Character 16. Cranium, projection of os squamosum lateroventrally links with an outgrowth of the ala parasphenoidalis anteriorly enclosing the recessus tympanicus rostralis: '
		[17] 'Character 17. Cranium, processus zygomaticus: '
		[18] 'Character 18. Cranium, proc. zygomaticus, aponeurosis zygomatica:'
		[19] 'Character 19. Cranium, impressio musculi adductoris mandibulae externus pars coronoidea et pars articularis (see, Zusi & Livezey (2000), both present laterally on cranium:'
		[20] 'Character 20. Cranium, recessus tympanicus (=tympanic cavity), lateral flange of the ala parasphenoidalis or a lateral projection of the lamina parasphenoidalis, and caudal connections with the proc. paroccipitalis of os exoccipitale: '
		[21] 'Character 21. Cranium, lacrimal, facies articularis frontonasalis, length relative to anterocaudal orbit diameter:'
		[22] 'Character 22. Cranium, tuba auditiva communis, separation of ostia (Livezey & Zusi 2006: char. 126):'
		[23] 'Character 23. Cranium, caudal part os basisphenoidale, ostium canalis opthalmici externa (for tubae auditivae, eustachian tubes) completely ossified ventrally: '
		[24] 'Character 24. Cranium, basiparasphenoid plate (= lamina parasphenoidalis) inflated ventrally below the tuba auditiva communis and the ostium pharyngeale and associated foramina rami palatinus et sphenomaxillaris, rounded, and broad:'
		[25] 'Character 25. Cranium, lamina parasphenoidalis, caudolateral corner, development of tuberculum basilare (mamillar tuberosities), proc. mediales parasphenoidales (Livezey & Zusi 2006): '
		[26] 'Character 26. Cranium, os opisthoticum/prooticum, pila otica with pneumatic openings lateral and/or caudolateral to it: '
		[27] 'Character 27. Cranium, os basisphenoidale (os parasphenoidale), presence of proc. basipterygoidei: '
		[28] 'Character 28. Cranium, os basisphenoidale (os parasphenoidale), position of proc. basipterygoidei: '
		[29] 'Character 29.Cranium, basipterygoid process, facet for articulation with pterygoid pedicellate (stalked): '
		[30] 'Character 30. Cranium, occipital region, fontanelles: '
		[31] 'Character 31. Cranium, ventral view, paroccipital notch, i.e. between proc. paroccipitalis and the mamillar tuberosity, location of foramen n. vagi (vagus foramen for ninth and tenth nerves): '
		[32] 'Character 32. Cranium, ventral view, location of external aperture of carotid canal: '
		[33] 'Character 33. Cranium, ventral view, position of proc. jugale of os maxillare relative to processus maxillopalatini (=processus palatus maxillaris Livezey & Zusi 2006) of maxilla: '
		[34] 'Character 34. Cranium, os palatinum, angulus caudolateralis: '
		[35] 'Character 35. Cranium, ossa palatina, development of crista ventralis: '
		[36] 'Character 36. Cranium, ossa palatina completely fused along midline caudally, with or without vomer: '
		[37] 'Character 37. Cranium, vomer, caudal ends not fused, more or less deeply cleft: '
		[38] 'Character 38. Cranium, vomer, caudal end sleeves over (wraps around) rostrum parasphenoidale: '
		[39] 'Character 39. Cranium, vomer mediolaterally wide: '
		[40] 'Character 40. Cranium, vomer forms a narrow and dorsoventrally high lamella on the midline: '
		[41] 'Character 41. Cranium, os palatinum and os pterygoideum fused: '
		[42] 'Character 42. Cranium, os pterygoideum: presence of a fossa on the dorsal facies caudal to the basipterygoid process:'
		[43] 'Character 43. Cranium, os pterygoideum, articulation with palatine: '
		[44] 'Character 44. Cranium, os pterygoideum, location of basipterygoid facet: '
		[45] 'Character 45. Cranium, proc. paroccipitalis, strongly protruding caudally or caudoventrally, caudally convex:'
		[46] 'Character 46. Cranium, processus postorbitalis stout and projecting obliquely rostrally beneath orbita: '
		[47] 'Character 47. Quadrate, proc. mandibularis in lateral view, profile above cotyla quadratojugalis: '
		[48] 'Character 48. Quadrate, pars mandibularis, processus lateralis pars quadratojugalis, prominentia submeatica on caudomedial facies: '
		[49] 'Character 49. Quadrate, capitulum squamosum and capitulum oticum: '
		[50] 'Character 50. Quadrate, proc. oticus, tuberculum subcapitulare (=eminentia articularis): '
		[51] 'Character 51. Quadrate, pneumatic foramen caudal to crista medialis on proc. oticus, foramen pneumaticum caudomediale, sensu Elzanowski & Stidham (2010): '
		[52] 'Character 52. Quadrate, pneumatic foramen on anteromesial surface of proc. oticus, equals foramen pneumaticum rostromediale (Elzanowski & Stidham 2010), rostral to the crista medialis: '
		[53] 'Character 53. Quadrate, crista orbitalis proc. orbitalis (Elzanowski & Stidham 2010): '
		[54] 'Character 54. Quadrate, foramen pneumaticum basiorbitale (see Elzanowski & Stidham 2010) ventrally on medial surface of proc. oticus: '
		[55] 'Character 55. Quadrate, proc. oticus, capitulum oticum, pneumatic under capitulum: '
		[56] 'Character 56. Quadrate, pterygoid articulations, condylus pterygoideus and facies artic. pterygoidea of the orbital process: '
		[57] 'Character 57. Quadrate, the capitulum squamosum overhangs the lateral surface of the processus oticus: '
		[58] 'Character 58. Quadrate, the dorsolateral margin extending from processus oticus to the dorsal tip of the crista orbitalis:'
		[59] 'Character 59. Quadrate, pars quadratojugalis, fovea quadratojugalis, incisura caudalis (see Elzanowski & Stidham 2010):'
		[60] 'Character 60. Mandible - cotylae fossae articularis: '
		[61] 'Character 61. Mandible, convex ventrally:'
		[62] 'Character 62. Mandible, deep groove in the ventral surface of the anterior portion of the mandibular rami: '
		[63] 'Character 63. Mandible, depth regio coronoidei: '
		[64] 'Character 64. Mandible, proc. retroarticularis (retroarticular process), presence and length: '
		[65] 'Character 65. Mandible, impressio musculi depressor mandibulae, recessus conicalis: '
		[66] 'Character 66. Mandible, proc. medialis mandibulae, foramen pneumaticum articulare: '
		[67] 'Character 67. Mandible, splenial fused to dentary in adults: '
		[68] 'Character 68. Mandible, processus medialis mandibulae, long, narrow, and dorsally oriented: '
		[69] 'Character 69. Mandibular rami, lateral compression defining long, very narrow inter-ramal region: '
		[70] 'Character 70. Vertebrae - total number of cervical and thoracic vertebrae: '
		[71] 'Character 71. Thoracic vertebrae, pleurocoelous (with deep lateral depressions in the corpus) with or without pneumaticisation: '
		[72] 'Character 72. Atlas, foramina transversaria: '
		[73] 'Character 73. Axis, foramina transversaria: '
		[74] 'Character 74. Axis, processus costales: '
		[75] 'Character 75. Axis, processus ventralis size and shape:'
		[76] 'Character 76. Third cervical vertebra, osseous bridge from processus transversus to processus articularis caudalis enclosing a foramen: '
		[77] 'Character 77. Posterior caudal vertebrae with well-developed processus haemales ventrally, projects anteriorly off pygostyle: '
		[78] 'Character 78. Thoracic vertebrae fused/co-ossified forming a notarium:'
		[79] 'Character 79. Sternum, corpus sterni, presence of pneumatic foramina on sulcus medianus sterni (midline):'
		[80] 'Character 80. Sternum, corpus sterni, pars cardiaca, pori pneumatici: '
		[81] 'Character 81. Sternum, corpus sterni, margo costalis, number of proc. costalis: '
		[82] 'Character 82. Sternum, corpus sterni, margo caudalis with thickened ridge: '
		[83] 'Character 83. Sternum, rostrum sterni, spina interna rostri (dorsal manubrial spine): '
		[84] 'Character 84. Sternum, rostrum sterni, pila coracoidea: '
		[85] 'Character 85. Sternum, rostrum sterni, spina externa rostri (ventral manubrial spine): '
		[86] 'Character 86. Sternum, margo costalis, location of distal-most costal process:'
		[87] 'Character 87. Sternum, caudal margin, number of notches or fenestrae: '
		[88] 'Character 88. Scapula, scapus scapulae (blade), dorsoventral height: '
		[89] 'Character 89. Scapula, acromion, cranial extent with collum scapulae horizontal: '
		[90] 'Character 90. Scapula, cranial end, foramen pneumaticum on lateral facies: '
		[91] 'Character 91. Scapula, pneumatic foramen present ventrally below facies articularis humeralis: '
		[92] 'Character 92. Scapula, acromion, attachment for ligamentum acrocoraco-procoracoideum: '
		[93] 'Character 93. Coracoid, presence of foramen/incisura nervi supracoracoidei: '
		[94] 'Character 94. Coracoid, procoracoid, presence: '
		[95] 'Character 95. Coracoid, omal end, facies articularis scapularis: '
		[96] 'Character 96. Coracoid, omal end, processus acrocoracoideus (acrocoracoid) with pneumatic foramina under facies artic. clavicularis (clavicle facet):'
		[97] 'Character 97. Coracoid, omal end, ventral facies, processus acrocoracoideus, depth of sulcus medial to facies artic. humeralis and sternal to impressio ligamentum acrocoracohumeralis:'
		[98] 'Character 98. Coracoid, omal end, processus acrocoracoideus, facies artic. clavicularis, dorsal and ventral lobes: '
		[99] 'Character 99. Coracoid, omal end, processus acrocoracoideus, orientation relative to facies articularis humeralis in dorsal view: '
		[100] 'Character 100. Coracoid, omal end, facies articularis humeralis: '
		[101] 'Character 101. Coracoid, omal end, processus acrocoracoideus, projection of cranial end over medial margin of sulcus m. supracoracoidei in dorsal aspect: '
		[102] 'Character 102. Coracoid, omal end, sulcus m. supracoracoidei, excavated under facies artic. humeralis:'
		[103] 'Character 103. Coracoid, omal end, sulcus m. supracoracoidei, corpus at ventromedial margin: '
		[104] 'Character 104. Coracoid, corpus, facies dorsalis, foramen pneumaticum in impressio m. sternosternocoracoidei: '
		[105] 'Character 105. Coracoid, corpus, facies dorsalis, with several striae of muscle scars diagonally traversing it: '
		[106] 'Character 106. Coracoid, corpus, facies ventralis, a well-defined impressio m. supracoracoidei bound laterally by a linea muscularis and caudally by the facies artic. sternalis: '
		[107] 'Character 107. Coracoid, ventral facies artic. sternalis: '
		[108] 'Character 108. Coracoid, corpus, orientation, line linking proc. acrocoracoideus and angulus medialis forms angle with line linking lateral and medial extremes of sternal facet: '
		[109] 'Character 109. Coracoid fused with scapula: '
		[110] 'Character 110. Furcula, processus acromialis: '
		[111] 'Character 111. Furcula, claviculae, lateraomedial curvature:'
		[112] 'Character 112. Furcula, apophysis furculae (furcular process or hypocleideum) projecting dorsocaudally: '
		[113] 'Character 113. Furcula, scapus claviculae, facies lateralis: '
		[114] 'Character 114. Furcula, overall form apophysis furculae: '
		[115] 'Character 115. Humerus, margo caudalis, capital shaft ridge present and extends alongside and proximal to fossa pneumotricipitalis: '
		[116] 'Character 116. Humerus, capital shaft ridge, when present and prominent: '
		[117] 'Character 117. Humerus, margo caudalis, area adjacent and distal to end of crista deltopectoralis compressed into a ridge that does not extend further proximally: '
		[118] 'Character 118. Humerus, proximal end, fossa pneumotricipitalis dorsalis (dorsal pneumotricipital fossa) between incisura capitis (capital groove) and tuberculum dorsale: '
		[119] 'Character 119. Humerus, fossa pneumotricipitalis dorsalis (dorsal pneumotricipital fossa) excavated below caput humeri: '
		[120] 'Character 120. Humerus, relationship of incisura capitis humeri to facies at its dorsal end: '
		[121] 'Character 121. Humerus, proximal end, crista deltopectoralis (deltoid crest): '
		[122] 'Character 122. Humerus, proximal end, crista deltopectoralis, in cranial/palmar view, length relative to junction of crista bicipitalis (bicipital crest) with shaft: '
		[123] 'Character 123. Humerus, proximal end, crista deltopectoralis, in cranial/palmar view, apex of crista markedly deflected ventrally to overhang cranial facies:'
		[124] 'Character 124. Humerus, proximal end, tuberculum dorsale (dorsal tuberculum): '
		[125] 'Character 125. Humerus, tuberculum dorsale, shape: '
		[126] 'Character 126. Humerus, proximal end, insertion of the principle part of the tendon of M. supracoracoideus: '
		[127] 'Character 127. Humerus, proximal end, attachment site of M. scapulohumeralis cranialis, see Hiroshige and Yoshikazu (2007), location relative to crus dorsal fossae: '
		[128] 'Character 128. Humerus, proximal end, tuber. ventrale, in caudal view: '
		[129] 'Character 129. Humerus, proximal end, fossa pneumotricipitalis ventralis: '
		[130] 'Character 130. Humerus, proximal end, incisura capitis, either caudal or cranial view: '
		[131] 'Character 131. Humerus, proximal end, crista bicipitalis (bicipital crest), shape in caudal view: '
		[132] 'Character 132. Humerus, insertion for M. coracobrachialis caudalis: '
		[133] 'Character 133. Humerus, insertion for M. coracobrachialis caudalis when at dorsal side of incisura capitis indenting the crista incisurae capitis distalis: '
		[134] 'Character 134. Humerus, attachment of m. latissimus dorsi pars cranialis (=latissimus dorsi anterioris) is: '
		[135] 'Character 135. Humerus, shaft with essentially parallel sides in caudal or cranial views:'
		[136] 'Character 136. Humerus, proximal end, attachment scar of m. latissimus dorsi pars cranialis (=anterioris see Howard 1929: fig 20) (as distinct from attachment for m. latissimus dorsi posterioris), location, caudal view: '
		[137] 'Character 137.Humerus, distal end, relative distal extent of proc. flexorius (= entepicondyle) to line drawn across distal extreme of condyli ventralis et dorsalis, in cranial view: '
		[138] 'Character 138. Humerus, distal end, tuber. supracondylare dorsale (ectepicondylar prominence), in cranial view: '
		[139] 'Character 139. Humerus, distal end, tuber. supracondylare ventrale (attachment of the anterior artic. ligament): '
		[140] 'Character 140. Humerus, distal end, sulcus scapulotricipitalis (external tricipital groove): '
		[141] 'Character 141. Humerus, distal end, attachment of pronator brevis, sensu (Howard 1929), origin of the proximal head of the M. pronator superficialis: '
		[142] 'Character 142. Humerus, proximal end, tuberculum ventrale, projection caudally, medial or proximal view: '
		[143] 'Character 143. Humerus, distal end, ventral facies, scar for M. flexor carpi ulnaris on processus flexorius: '
		[144] 'Character 144. Humerus, width of space between the facet on the tuber. supracondylare ventrale and the proximoventral apex of the dorsal condyle: '
		[145] 'Character 145. Humerus, fossa olecrani (olecranal fossa): '
		[146] 'Character 146. Ulna, proximal end, cranial (palmar) view, width: '
		[147] 'Character 147. Ulna, proximal end, ventral facies, tuberculum lig. collateralis ventralis and insertion for trochlea humeroulnaris on side of olecranon:'
		[148] 'Character 148. Ulna, proximal end, cranial (palmar) view, tuber. bicipitale ulnae (for insertion of M. biceps brachii): '
		[149] 'Character 149. Ulna, proximal end, fossa or pneumatic foramen under proc. cotylaris dorsalis: '
		[150] 'Character 150. Ulna, length: '
		[151] 'Character 151. Ulna, shaft compressed dorsoventrally with dorsoventral width markedly less than craniocaudal depth and ventral side flattened adjacent to the distal end of the brachial fossa: '
		[152] 'Character 152. Ulna, distal end, condylus ventralis low, not prominent ventrally, with sulcus intercondylaris wide and shallow: '
		[153] 'Character 153. Ulna, distal end with marked depressio radialis: '
		[154] 'Character 154. Ulna, distal end, tuberculum carpale, cranioventral projection: '
		[155] 'Character 155. Carpometacarpus, proximal end, dorsal and caudal aspects, external rim trochlea carpalis with marked notch caudally: '
		[156] 'Character 156. Carpometacarpus, proximal end, caudal view, distal extent of dorsal rim trochlea carpalis:'
		[157] 'Character 157. Carpometacarpus, proximal end, fovea carpalis cranialis (anterior carpal fossa): '
		[158] 'Character 158. Carpometacarpus, proximal end, fovea carpalis caudalis (cuniform fossa): '
		[159] 'Character 159. Carpometacarpus, proximal end, caudal view, position of ventral rim of trochlea carpalis relative to area of synostosis of os metacarpale minus on os metacarpale majus:'
		[160] 'Character 160. Carpometacarpus, proximal end, ventral facies, fossa infratrochlearis (internal ligamental fossa): '
		[161] 'Character 161. Carpometacarpus, proximal end, ventral facies, ridge linking ventral rim of trochlea carpalis and processus pisiformis, relationship to ventral facies of processus extensorius: '
		[162] 'Character 162. Carpometacarpus, proximal end, processus extensorius (process metacarpal I, extensor process), proximal margin: '
		[163] 'Character 163. Carpometacarpus, proximal end, craniocaudal length processus extensorius in ventral view:'
		[164] 'Character 164. Carpometacarpus, proximal end, caudal facies, os metacarpale minus (metacarpal III): '
		[165] 'Character 165. Carpometacarpus, proximal end, length of metacarpal II from processus alularis (pollical facet) to start of spatium intermetacarpale relative to craniocaudal width (ventral view) of the fused metacarpals II and III:'
		[166] 'Character 166. Carpometacarpus, proximal end, facies dorsalis, ligament attachments on trochlea carpalis:'
		[167] 'Character 167.Carpometacarpus, proximal end, facies dorsalis, ligament attachment on trochlea carpalis for the insertion of lig. ulnocarpo-metacarpale dorsale (external ligamental), location relative to proximal margin of processus extensorius: '
		[168] 'Character 168. Carpometacarpus, proximal end, dorsal view, M. extensor metacarpi ulnaris or flexor attachment (sensu Howard 1929): '
		[169] 'Character 169. Carpometacarpus, proximal end, dorsal view, distinct processus intermetacarpalis for M. extensor metacarpi ulnaris: '
		[170] 'Character 170. Carpometacarpus, proximal end, ventral view, insertion for lig. ulnocarpo-metacarpale ventralis:'
		[171] 'Character 171. Carpometacarpus, distal end, synostosis metacarpals II and III, maximum length, measured from distal end of spatium intermetacarpale to facies artic. digitalis minoris (facet for digit III): '
		[172] 'Character 172. Carpometatcarpus distal end, facies artic. digitalis minoris et major (facets for digits II and III):'
		[173] 'Character 173. Pelvis, relative length preacetabular region of synsacrum: '
		[174] 'Character 174. Pelvis, corpus of the first synsacro-thoracic vertebra: '
		[175] 'Character 175. Pelvis, ilia synostosed to synsacrum in adults: '
		[176] 'Character 176. Pelvis, distinct fenestrae intertransversariae caudad of acetabulum: '
		[177] 'Character 177. Pelvis canalis iliosynsacralis: '
		[178] 'Character 178. Pelvis, lateral facies corpus ischia, with pneumatic foramen below the antitrochanter at junction of ischium and acetabulum: '
		[179] 'Character 179. Pelvis, antitrochanter: '
		[180] 'Character 180. Pelvis, recessus caudalis fossae (=recessus iliacus): '
		[181] 'Character 181. Pelvis, spatium ischiopubicum: '
		[182] 'Character 182. Pelvis, foramen ilioischiadicum: '
		[183] 'Character 183. Pelvis, foramen ilioischiadicum caudally closed: '
		[184] 'Character 184. Pelvis, tuberculum preacetabulare: '
		[185] 'Character 185. Pelvis, pubis:'
		[186] 'Character 186. Pelvis, pubis, section distad of articulation with distal ischium with flattened caudal expansion, typically rounded in lateral view and with diameter significantly greater than area immediately craniad of it: '
		[187] 'Character 187. Femur, constriction of collum femoris in caudal view: '
		[188] 'Character 188. Femur, proximal end, facies articularis antitrochanterica, lateromedial plane: '
		[189] 'Character 189. Femur, presence of a distinct fossa trochanteris: '
		[190] 'Character 190. Femur, proximal end, crista trochanteris and adjacent cranial facies:'
		[191] 'Character 191. Femur, proximal end, cranial facies, crista trochanteris, penetrated by pneumatic foramina: '
		[192] 'Character 192. Femur, cranial facies, pneumatic foramina/fossa adjacent to facies articularis antitrochanterica at base of collum femoris in adults: '
		[193] 'Character 193. Femur, caudal facies, pneumatic openings adjacent to facies articularis antitrochanterica: '
		[194] 'Character 194. Femur, proximal end, caudolateral margin: '
		[195] 'Character 195. Femur, proximomedial part caudal facies, scar for insertion of M. puboischiofemoralis pars medialis: '
		[196] 'Character 196. Femur, proximal end, cranial view, linea intermuscularis cranialis (cranial intermuscular line) in proximal half: '
		[197] 'Character 197. Femur, proximal end, cranial facies, trochanter: '
		[198] 'Character 198.Femur, proximal end, cranial facies, impression of m. iliofemoralis internus: '
		[199] 'Character 199. Femur, corpus femoris in caudal view, relative length, lateral and medial margins and least width: '
		[200] 'Character 200. Femur, dorsoventral curvature of shaft, lateral view: '
		[201] 'Character 201. Femur, profile of medial facies in caudal aspect: '
		[202] 'Character 202. Femur, proximal end, lateral facies, insertion area of m. iliotrochantericus caudalis: '
		[203] 'Character 203. Femur, caudal facies, presence of tuberosity in area of convergence of crista supracondylaris medialis and linea intermuscularis caudalis, usually distal to mid-length, not insertion of M. caudofemoralis more proximally: '
		[204] 'Character 204. Femur, caudal facies, distal half, location of tuberosity or most prominant part crista medialis:'
		[205] 'Character 205. Femur, distal end, cranial aspect, orientation of condylus lateralis: '
		[206] 'Character 206. Femur, proximal end, lateral facies, area for the insertion of the m. obturatorius medialis proximally and insertion area of the m. ischiofemoralis more distally: '
		[207] 'Character 207. Femur, distal end, tuber. m. gastrocnemialis lateralis, form:'
		[208] 'Character 208. Femur, distal end, form impressio ansa m. iliofibularis caudalis, usually distal and lateral to tuberculum m. gastrocnemialis lateralis: '
		[209] 'Character 209. Femur, caudal aspect, trochlea fibularis with distinct depression that is not insertion for m. gastrocnemialis lateralis immediately proximal of the articular surface: '
		[210] 'Character 210. Femur, distal extent in caudal view of condylus medialis: '
		[211] 'Character 211. Femur, cond. medialis, proportion of maximum distal width: '
		[212] 'Character 212. Femur, cond. medialis, profile in medial aspect: '
		[213] 'Character 213. Femur, distal end, width sulcus patellaris in cranial view, taken at half the depth of the bounding condyles: '
		[214] 'Character 214. Femur, the notch, or fovea tendineus m. tibialis, on the distal end of cond. lateralis, in distal view:'
		[215] 'Character 215. Femur, distal end, fossa poplitea: '
		[216] 'Character 216. Femur, distal end, fossa poplitea, pneumatic: '
		[217] 'Character 217. Femur, crista supracondylaris medialis, distinct from its proximal continuation as linea intermuscularis ventralis along the shaft, length: '
		[218] 'Character 218. Femur, caudal facies, medial view, internal edge of distal end of shaft: '
		[219] 'Character 219. Femur, distal end, caudal view, trochlea fibularis, distal extent: '
		[220] 'Character 220. Femur, trochlea fibularis, form and orientation of articular surface: '
		[221] 'Character 221. Femur, extent impressio ligamenti cruciati cranialis: '
		[222] 'Character 222. Tibiotarsus, proximal end, proximal projection of crista cnemialis cranialis: '
		[223] 'Character 223. Tibiotarsus, proximal end, impressio lig. collateralis medialis:'
		[224] 'Character 224. Tibiotarsus, proximal end, medial facies in medial view, linea extensoria (intermuscular line) extending from crista cnemialis cranialis, position relative to impressio lig. collateralis medialis: '
		[225] 'Character 225. Tibiotarsus, proximal end, alignment base of crista cnemialis cranialis: '
		[226] 'Character 226. Tibiotarsus, crista cnemialis cranialis, proximal tip:'
		[227] 'Character 227. Tibiotarsus, proximal end, lateromedial constriction between cnemial crests and articular facets, breadth of crista patellaris: '
		[228] 'Character 228. Tibiotarsus, cranial aspect, angle formed by the lateral and ventral margins of the crista cnemialis lateralis: '
		[229] 'Character 229. Tibiotarsus, crista cnemialis cranialis (as distinct from the intermuscular line that may continue from its end), distal extent and location on shaft: '
		[230] 'Character 230. Tibiotarsus, length of crista fibularis: '
		[231] 'Character 231. Tibiotarsus, distal end, epicondylus medialis with internal ligamental prominence: '
		[232] 'Character 232. Tibiotarsus, epicondylus medialis, form: '
		[233] 'Character 233. Tibiotarsus, cond. medialis, presence of ligamental pit cranially on the external facies: '
		[234] 'Character 234. Tibiotarsus, lateral view, cranial side cond. lateralis: '
		[235] 'Character 235. Tibiotarsus, distal view, cranial projection of condyles: '
		[236] 'Character 236. Tibiotarsus, conspicuous scar for lig. collaterale medialis proximocaudal to epicondylus medialis:'
		[237] 'Character 237. Tibiotarsus, distal end, junction of crista trochlea cartilaginous tibialis and rim of condylus medialis marked by distinct notch, usually at mid-depth: '
		[238] 'Character 238. Tibiotarsus, cranial view, form junction of medial shaft facies and cond. medialis: '
		[239] 'Character 239. Tibiotarsus, distal end, area intercondylaris, presence of impressio ligamenti intercondylaris (= impressio for lig. anticum): '
		[240] 'Character 240. Tibiotarsus, distal end, area intercondylaris, lateral to the pons supratendineus, impressio ligamentum meniscotibiale (= lig. meniscotibiale intertarsi of Zinoviev (2013).'
		[241] 'Character 241. Tibiotarsus, distal end, area intercondylaris, breadth impressio ligamenti intercondylaris (for lig. tibiometatarsale intercondylare): '
		[242] 'Character 242. Tibiotarsus, pons supratendineus: '
		[243] 'Character 243. Tibiotarsus, distal end, distal opening of canalis extensorius opens towards impressio ligamenti intercondylaris between condylus lateralis and condylus medialis: '
		[244] 'Character 244. Tibiotarsus, medial displacement of cond. medialis relative to facies medialis of shaft: '
		[245] 'Character 245. Tibiotarsus, distal end, width incisura intercondylaris: '
		[246] 'Character 246. Tibiotarsus, distal end, sulcus m. fibularis (groove for peroneus profundus): '
		[247] 'Character 247. Tibiotarsus, distal end, lateral insertion of the transverse ligament (= retinaculum extensorium tibiotarsi) adjacent to pons supratendineus/canalis extensorius: '
		[248] 'Character 248. Tibiotarsus, distal end, distal opening of canalis extensorius, plane of long axis: '
		[249] 'Character 249. Tarsometatarsus, relative length: '
		[250] 'Character 250. Tarsometatarsus, cotyla medialis dorsoplantarly elongated, protruding dorsal to cotyla lateralis:'
		[251] 'Character 251. Tarsometatarsus, facies dorsalis and cotyla medialis:'
		[252] 'Character 252. Tarsometatarsus, distinct flange-like processus on plantarmedial edge of cotyla medialis: '
		[253] 'Character 253. Tarsometatarsus, proximal end, plantarolateral side of cotyla medialis anterior to hypotarsus: '
		[254] 'Character 254. Tarsometatarsus, eminentia intercotylaris, proximal view, relative to adjacent cotylae is prominent dorsally: '
		[255] 'Character 255. Tarsometatarsus, eminentia intercotylaris, lateral view, relative to adjacent area intercotylaris is prominent proximally: '
		[256] 'Character 256. Tarsometatarsus, proximal end, crista medialis hypotarsi, or deepest one, caudal extent in proximal view: '
		[257] 'Character 257. Tarsometatarsus, proximal end, hypotarsus, width adjacent to cotylae: '
		[258] 'Character 258. Tarsometatarsus, hypotarsus, major hypotarsal ridge, distal end: '
		[259] 'Character 259. Tarsometatarsus, hypotarsus, number of hypotarsal ridges: '
		[260] 'Character 260. Tarsometatarsus, hypotarsus, number of hypotarsal canals: '
		[261] 'Character 261. Tarsometatarsus, proximal end, fossa parahypotarsalis medialis: '
		[262] 'Character 262. Tarsometatarsus, corpus tarsometatarsi, sulcus extensorius: '
		[263] 'Character 263. Tarsometatarsus, tuberositas M. tibialis cranialis; '
		[264] 'Character 264. Tarsometatarsus, tuberositas M. tibialis cranialis; '
		[265] 'Character 265. Tarsometatarsus, foramina vascularis proximalis: '
		[266] 'Character 266. Tarsometatarsus, impressiones retinaculi extensorii:'
		[267] 'Character 267. Tarsometatarsus, corpus tarsometatarsi, dorsal view: '
		[268] 'Character 268. Tarsometatarsus, plantar facies, development of crista plantares medialis et lateralis: '
		[269] 'Character 269. Tarsometatarsus, shaft, width at mid-length: '
		[270] 'Character 270. Tarsometatarsus, dorsal facies, distal shaft: '
		[271] 'Character 271. Tarsometatarsus, fossa metatarsi I: '
		[272] 'Character 272. Tarsometatarsus, fossa metatarsi I, metatarsal articular facet: '
		[273] 'Character 273. Tarsometatarsus, dorsal view, trochlea metatarsi II, distal extent: '
		[274] 'Character 274. Tarsometatarsus, distal end, trochlea metatarsi II, central groove dorsally and distally: '
		[275] 'Character 275. Tarsometatarsus, anterior end of canalis interosseus distalis: '
		[276] 'Character 276. Tarsometatarsus, distal end, trochlea metatarsi II outer rim: '
		[277] 'Character 277. Tarsometatarsus, distal end, plantar opening of foramen vasculare distale: '
		[278] 'Character 278. Tarsometatarsus, trochlea metatarsi II, dorsal view, point of maximum medial projection exclusive of plantar flange: '
		[279] 'Character 279. Tarsometatarsus, foramen vasculare distale: '
		[280] 'Character 280. Pes, number of digits: '
		[281] 'Character 281. Ossa digiti IV, intermediate phalanges gradually shorten towards phalanx ungualis, so that phalanx just proximal to the latter is either wider than long or nearly square in shape: '
		[282] 'Character 282. Digitus IV pedis, number of phalanges: '
		[283] 'Character 283. Ungual phalanges, digit 3, width and depth at midlength: '
		[284] 'Character 284. Incubation type:'
		[285] 'Character 285. Webbing between toes (tela interdigitalis), excluding hallux: '
		[286] 'Character 286. Os sesamoideum intertarsale (within tibial cartilage) presence and form:'
		[287] 'Character 287. Cranium, squamosal processus suprameaticus form:'
		[288] 'Character 288. Syrinx - presence of ossified pessulus (Clarke et al. 2016): '
		[289] 'Character 289. Syrinx - asymmetry at the tracheobronchial juncture (Clarke et al. 2016): '
		[290] 'Character 290. Humerus, proximal caudal surface with fossa at the dorsal side of the incisura capitis that is bound distally by a transverse crus dorsale fossae and dorsally by the capital shaft ridge.'
		;
	STATELABELS
		1
			'longer than cranium; '
			'equal to cranial length;'
			'shorter than cranium length.',
		2
			'long, greater than width craniofacial hinge; '
			'intermediate, approximately equal to width craniofacial hinge;'
			'short, much less than width craniofacial hinge',
		3
			'sides divergent caudally; '
			'spathulate;'
			'not spathulate, dorsoventrally deep, with anteriorly steep culmen, nares reduced, e.g Sylviornis. ',
		4
			'yes (e.g. Anseranas); '
			'No, straight ventral margin.',
		5
			'yes; '
			'no. ',
		6
			'absent;'
			'vestigial;'
			'well developed. ',
		7
			'not fused medially, fenestra ventromedialis open caudally (e.g. galliforms); '
			'fused medially but incompletely, i.e., palate directly desmognathous, caudally enclosing elongate fenestra ventromedialis; '
			'fused medially and completetly, entire palate lacking fenestrae.',
		8
			'zona absent or indistinct, no transverse sulcus, overlap of processus frontalis of premaxilla and frontals and os nasales continuous over zona, e.g. palaeognaths; '
			'well developed zona present marked by transverse sulcus, nasals and processus frontalis cross zona, e.g. Anseranas; '
			'zona flexoria essentially a hinge, e.g. Sylviornis, Dromornis.',
		9
			'lacking;'
			'present present but restricted to area caudal of craniofacial hinge;'
			'present adjacent to nasal rostral to craniofacial hinge, and synostosed caudal to hinge.',
		10
			'process absent or small, variably laterally oriented; '
			'large, encloses marked notch.',
		11
			'absent;'
			'present, typically lateral',
		12
			'absent;'
			'dorsoventrally short, tapering markedly ventrally (e.g. Anseranas); '
			'dorsoventrally elongate.',
		13
			'Ectethmoid not ossified, or just an incipient ridge dorsally below the nasals; '
			'Ectethmoid ossified, small, not fused to lacrimal; '
			'Ectethmoid ossified, large, fused to or abuts lacrimal forming lacrimal-ectethmoid complex (e.g. Malacorhynchus). ',
		14
			'absent; '
			'shallow, elongate groove, variably extending to area between lacrimals or through the interorbital area; '
			'marked concavity extending from between lacrimals through interorbital area. ',
		15
			'open; '
			closed.,
		16
			'absent; '
			present.,
		17
			'present; '
			'absent or obsolete e.g. Anseranas, Cereopsis, See Zusi & Livezey (2000). ',
		18
			'unossified, e.g. Dromaius; '
			'ossified, and often extends towards or converges with proc. postorbitalis but separated at its base by the impressio musculi adductoris mandibulae externus pars coronoidea on the lateral cranium in adults, e.g. Alectura;'
			'ossified, and merges with proc. postorbitalis over whole length, e.g. anhimids.',
		19
			'yes, e.g. Leipoa;'
			'no, only pars articularis present laterally on cranium with pars coronoidea restricted to medial surface of proc. postorbitalis, e.g. anseriforms.',
		20
			'recessus tympanicus not bound ventrally by laterally projecting ala parasphenoidalis, e.g. Dromaius; '
			'recessus tympanicus bound ventrally by laterally projecting ala parasphenoidalis which links caudally to the proc. paroccipitalis lateral to fossa parabasalis.',
		21
			'shorter than or equal to; '
			'longer than. ',
		22
			'widely separated; '
			'closely approach mid line of cranium opening into ostium pharyngeale or tuba auditiva communis. ',
		23
			'yes; '
			no.,
		24
			'no; '
			yes.,
		25
			'obsolete; '
			'large and prominent. ',
		26
			'no;'
			yes.,
		27
			'yes;'
			no.,
		28
			'on anterolateral corner of basitemporal platform caudal to rostrum parasphenoidale; '
			'anterior to basitemporal platform on caudal end of caudally broad rostrum parasphenoidale; '
			'on sides of rostrum parasphenoidale anterior to caudal end of rostrum, usually narrowly separated, e.g. Anatidae.',
		29
			'yes, and elongate with length > 1/2 length of facet;'
			'yes, short, ie facet is well raised above facies;'
			no.,
		30
			'absent; '
			present.,
		31
			'in the notch; '
			'caudad or mesad of the notch. ',
		32
			'posterior to paroccipital notch; '
			'in paroccipital notch, including if within fossa parabasalis, e.g. Leipoa; '
			'anterior to paroccipital notch. ',
		33
			'dorsal or on same plane;'
			ventral.,
		34
			'absent or very small; '
			'present and prominent. ',
		35
			'poorly developed or absent; '
			'strongly developed ventrally. ',
		36
			'no;'
			yes.,
		37
			'yes;'
			no.,
		38
			'yes; '
			'no, may or may not fuse to processus rostralis of ossa palatina. ',
		39
			'yes;'
			no.,
		40
			'no; '
			'yes. ',
		41
			'yes; '
			no.,
		42
			'absent or weakly developed (D. planei, Ilbandornis)'
			'strongly developed fossa (D. stirtoni).',
		43
			'a simple abutment (Dromornis, Anhima);'
			'a shallow to deep ball and socket joint with 1 main cotyla (Alectura, Megapodius); '
			'a ball and socket joint with prominent additional dorsal condyle (Anseranas, anatids)'
			'pterygoid fused to palatine.',
		44
			'no facet; '
			'facet separated from rostral end by c. 1/2 length facet (Anhima); '
			'facet closer to rostral end than (1) and may abut palatine articulation (Dromornis); '
			'facet close to caudal end.',
		45
			'no; '
			'yes. ',
		46
			'no; '
			' yes. ',
		47
			'subparallel to plane across ventral margins of condyli lateralis et medialis, meeting ascending ramus of proc. oticus at about right angles (e.g. Malacorhynchus membranaceus); '
			'ascends to meet ascending ramus of proc. oticus in wide angle (e.g. Anas). ',
		48
			'absent; '
			'present. ',
		49
			'form single elongate dumbbell shaped head, capituli with articular facets indistinct or essentially abutting each other; '
			'have distinct articular facets widely separated by incisura intercapitulum; '
			'one articular surface forming an oval head.',
		50
			'absent; '
			'present. ',
		51
			'no; '
			'yes. ',
		52
			'no; '
			'yes. ',
		53
			'crista orbitalis weak and on bulge laterally on processus orbitalis;'
			'crista orbitalis prominent and on bulge laterally on processus orbitalis;'
			'crista mainly on tip of processus orbitalis, which has no lateral bulge.',
		54
			'no; '
			'yes. ',
		55
			'no; '
			'yes. ',
		56
			'adjacent or fused to each other; '
			'widely separated, distinct facet on orbital process. ',
		57
			'yes (e.g. Anseranas); '
			'no. ',
		58
			'forms straight line or slightly concave (e.g. Dendrocygna); '
			'markedly concave. ',
		59
			'absent; '
			'present. ',
		60
			'three cotylae, cotyla medialis and cotyla lateralis separated by a shallow groove, crista intercotylaris restricted to the anterior part of articulation area, caudal cotyla either separated from or merged with lateral coyla'
			'two cotylae, cotyla medialis and cotyla lateralis large and separated by an anteroposteriorly oriented crista intercotylaris. ',
		61
			'essentially lacking, < � depth os dentale (dentary) extends below middle of line linking the mandible tip and the cranial end of the dentary: '
			'pronounced, > � depth below such line. ',
		62
			'absent; '
			'present, e.g. anseriforms. ',
		63
			'shallower or slightly deeper than posterior end of dentary; '
			' markedly deeper ( >1.5x depth) than that of the posterior dentary. '
			'markedly reduced, depth much less than depth at angulus mandibulae at posterior end dentary, associated with rostral shift in ligamental insertions, e.g Dromornis.',
		64
			'absent;'
			'present, short, projection no more than depth at origin; '
			'present, long, total projection > but <2x depth origin adjacent cotylae;'
			'present, very long, length Greater than 2x depth at origin.',
		65
			'absent; '
			'present, shallow (e.g. Anseranas) or deep. ',
		66
			'present (e.g. Anseranas); '
			'absent. ',
		67
			'yes; '
			'no; '
			'weakly fused, only in part usually dorsal margin.',
		68
			'no; '
			'yes. ',
		69
			'absent; '
			'present. ',
		70
			'20 or fewer; '
			'21-22; '
			'23-25; '
			'26-30. ',
		71
			'no, lacks deep lateral fossae and not pneumatic; '
			'yes, deep lateral fossae but not pneumatic; '
			'corpus with large pneumatic foramen but walls not compressed into fossa.',
		72
			'absent; '
			'present. ',
		73
			' present; '
			'absent. ',
		74
			' present; '
			' absent. ',
		75
			'low, not deeper than facies articularis of centrum;'
			'present, pronounced, >depth facies articularis of centrum. ',
		76
			'absent; '
			'present. ',
		77
			'no; '
			'yes. ',
		78
			'no, e.g. most anatids. '
			'yes, two vertebrae fuse, e.g., Anseranas; '
			'yes, three or four vertebrae fuse forming notarium.',
		79
			'yes, multiple, no single large one, and extending more caudally (e.g. Anseranas); '
			'single well-defined foramen anteriorly; '
			'no foramen. '
			'large well defined foramen on mid line centred on costal processes, may have smaller foramina associated with it eg Gallus;',
		80
			'widely scattered on it (e.g. Anseranas); '
			'limited to caudal margin of pila coracoidea (e.g. Cereopsis); '
			'essentially absent.',
		81
			'seven or eight; '
			'five or six, e.g. Anseranas, Cereopsis; '
			'three or four, e.g. galliforms. ',
		82
			'present; '
			'absent (e.g. Cereopsis, coincident with carina sterni not extending to caudal margin). ',
		83
			'absent, or a broad shallow medial notch bound by prominences on the labrum internum, includes situation where a broad notch has a medial prominence (e.g. Anas); '
			'present, either a rectanguloid flange (e.g. Malacorhynchus) or triangular protuberance , e.g. galliforms; ',
		84
			'thickened, robust ridge; '
			'thin, not at all thickened (e.g. Oxyura). ',
		85
			'lacking (e.g. Dendrocygna); '
			'present, robust, short to long, bifid or pointed, but not connected to spina interna; '
			'present and bladelike, connecting to spina interna.',
		86
			'in distal half of corpus sterni (basin) measured from dorsal lip coracoidal sulcus and costal length >1/2 basin length (e.g. Anseranas); '
			'in distal half of basin but costal length <1/2 basin length (e.g. Dendrocygna); '
			'at or anterior of midpoint of basin length, costal length <1/2 basin length. ',
		87
			'four; '
			'two; '
			none.,
		88
			'uniform or decreases over first 2/3 of length; '
			'increases distally of collum scapulae to a maximum at about � to � blade length. ',
		89
			'equal to or caudal to tuberculum coracoideum (e.g. Anseranas); '
			'extends distinctly craniad of tuberculum coracoideum. ',
		90
			'present, variable in shape; '
			'absent. ',
		91
			'no; '
			yes.,
		92
			'absent or poorly developed crista, e.g. Anseranas; '
			'well developed tuberculum projecting costally, e.g. Megapodius. ',
		93
			'yes, foramen opens into corpus; '
			'yes, but not opening into corpus; '
			'no foramen. ',
		94
			'absent or present with minimal projection medially; '
			'an obvious process extending medially of corpus. ',
		95
			'deep cotyla present, e.g. Cereopsis; '
			'shallow cotyla, e.g. Anseranas; '
			'forms a subplanar to convex subcondylar articulation. ',
		96
			'lacking; '
			'present, in well-defined fossa below dorsal part of clavicle facet only; '
			'present, in a broad area under clavicle facet (e.g., Cereopsis);'
			'foramina present under ventral part of clavicle facet only.',
		97
			'shallow groove, e.g. Alectura, Anseranas; '
			'deep groove, e.g. Gallus, Anhima. ',
		98
			'not projected over sulcus m. supracoracoidei; '
			'not projected equally, only dorsal lobe overhangs sulcus; '
			'both lobes slightly overhang supracoracoidal sulcus; '
			'pronounced overhang of both lobes over supracoracoidal sulcus (e.g. M. membranaceus). ',
		99
			'acrocoracoid directed primarily cranially forming wide angle with humeral facet; '
			'directed primarily medially forming near right angle with medial margin of humeral facet, e.g. galliforms. ',
		100
			' concave articular surface in dorsoventral plane, not in the omal-sternal plane e.g., Cereopsis; '
			'flat or convex, e.g., Gallus. ',
		101
			'little or none (e.g. Anseranas, Tadorna); '
			'significantly projected (e.g. Gallus). ',
		102
			'absent; '
			'present. ',
		103
			'rounded, relatively thick, e.g. megapodes; '
			'compressed, keeled, e.g., Gallus. ',
		104
			'present; '
			'absent. ',
		105
			'no; '
			'yes. ',
		106
			'flat or convex ventrally, e.g., Gallus; '
			'present, distinct but shallow (e.g. Oxyura, Malacorhynchus); '
			'present deep, typified by Stictonetta and Dendrocygna. ',
		107
			'ventral facet distinct with rounded cranial margin, may or may not be elevated with respect to adjacent facies, separated from dorsal facet by distinct crest (e.g. Anseranas); '
			'ventral facet not prominent ventrally, directed sternally, continuous via rounded ridge to dorsal facet; '
			'ventral facet absent or indistinct .',
		108
			'markedly greater than 90-100�; '
			'approximates 90-100�. ',
		109
			'no; '
			'yes. ',
		110
			'broadly rounded; '
			'pointed. ',
		111
			'little;'
			'significant curvature.',
		112
			'obsolete, no structure visible; '
			'present as low ridge, either single (e.g. Tadorna) or paired (e.g. Cereopsis); '
			'present as a prominent ridge or lobe, e.g., galliforms. ',
		113
			'lacking foramina pneumatica; '
			'with foramina pneumatica, e.g., Cereopsis. ',
		114
			'robust, tending towards V-shaped with furculae divergent dorsally; '
			'robust, U-shaped; '
			'slender, broadly U-shaped;'
			'slender, V-shaped.',
		115
			'yes; '
			'no. ',
		116
			'directed towards caput (head) (e.g. Anseranas); '
			'directed towards the zone between the head and the tuber. dorsale (dorsal tuberosity); '
			'directed/extends to dorsal tuberosity. ',
		117
			'yes, e.g. megapodes; '
			'no, e.g., Gallus. ',
		118
			'absent (e.g. Anseranas, Cereopsis); '
			'dorsal head of M. humerotriceps inserts in a shallow flat fossa extending to base of head whose width < fossa pneumotricipitalis ventralis; '
			'wide, shallow fossa: > or = to width ventral pneumotricipital fossa. '
			'Dorsal pneumotricipital fossa deep.',
		119
			'no; '
			'yes. ',
		120
			'opens dorsally at same level; '
			'groove is elevated above (more caudal) the facies; '
			'separated from the caudal facies by a distinct crista incisurae capitis distalis that closes the groove. ',
		121
			'caudally (anconally) concave, profile of crista rounded over length; '
			'caudally flat or convex, profile angular. ',
		122
			'about 50% of length of deltoid crest extends distad of bicipital crest; '
			'about 30-40% of length of deltoid crest extends distad of bicipital crest; '
			'significantly less than 30% of deltoid crest extends distad of bicipital crest. ',
		123
			'no; '
			'yes, e.g., Gallus, but not megapodes such as Alectura. ',
		124
			'prominent, buttressed, elevated from surface of shaft; '
			'essentially coplanar with shaft. ',
		125
			'width roughly equals length; '
			'elongate ovate. '
			'elongate, narrow lenticular scar merging with proximolateral facies of deltoid crest.',
		126
			'restricted to the tuberculum dorsale; '
			'forms elongate scar extending distal to tuberculum dorsale, e.g., galliforms. ',
		127
			'partly on or dorsally to crus; '
			'ventral to crus. ',
		128
			'directed proximally so does not overhang the fossa pneumotricipitalis ventralis; '
			'directed caudo-cranially so its distal margin either is directed at right angles to the fossorial plane or overhangs the fossa pneumotricipitalis ventralis. ',
		129
			'open, highly pneumatic, cavity with bony struts extends under margo caudalis (shallow in Anseranas, deep in e.g. Tadorna); '
			'closed by bony wall internally, forming a conical-shaped pocket or fossa with the apex extending under the head and in caudal view the medial margin of this fossa forming a planar surface extending from the apex of the fossa to the junction of the bicipita',
		130
			'proximal profile not or barely interrupted by incisura; '
			'proximal profile with very shallow notch, e.g., tadornines; '
			'proximal profile with distinct notch created by incisura. ',
		131
			'width across the fossa pneumotricipitalis ventralis from crus dorsale fossae to crus ventrale fossae distinctly less than length from tuberculum ventralis to junction of crista bicipitalis and shaft (e.g. Anseranas); '
			'width approximately equals length; '
			'width distinctly greater than length e.g. Anas. ',
		132
			'situated on tuberculum ventrale and separated from caput by incisura capitis; '
			'forms distinct depressio insertii m. coracobrachialis caudalis (see Livezey & Zusi 2006, char. 1361) at dorsal side of incisura capitis indenting the crista incisurae capitis distalis. ',
		133
			'abuts a small distal projection (tuberculum intermedium) on the caput, e.g. megapodes; '
			'is bound dorsally by marked tuberculum intermedium projecting from caput, e.g. Gallus;'
			'no projection from caput bounding it dorsally.',
		134
			'located dorsad of the margo caudalis, e.g. megapodes and anseriforms; '
			'ventrad to the margo caudalis e.g. all other galliforms (Mourer-Chauvire 1992). ',
		135
			'yes; '
			'no, narrows distally (at least 10% reduction on mid-length width), narrowest point in distal third; '
			'no, narrowest near midshaft point, e.g. galliforms. ',
		136
			'adjacent to and proximally overlaps with distal end of deltoid crest; '
			'markedly caudad of and distal to crista deltopectoralis, e.g. galliforms. '
			'markedly caudad of and broadly overlaps in proximodistal plane crista deltopectoralis;',
		137
			'short, ends markedly proximad to condyli, e.g. Anseranas; '
			'long, distal extent roughly equal to that of the condyli, eg tadornines and anatines. ',
		138
			'present, a distinct caudo-cranially thickened prominence on dorsal margin at proximal end of the dorsal condyle (e.g. Anseranas); '
			'No prominence distinct from epicondylus dorsalis, which usually forms a low short proximally directed ridge. ',
		139
			'attachment facet parallel to shaft, not buttressed proximally (e.g. Anseranas); '
			'facet buttressed proximally, tilted distally and/or medially (e.g. Anas). ',
		140
			'absent or barely defined (e.g. Anseranas); '
			'present on caudal face, but not extending around distal end of epicondylus dorsalis (e.g. Dendrocygna); '
			'present, extends distally around epicondylus dorsalis, forms distal notch in caudal view.',
		141
			'pit on ventral facies, separated from facet on tuber. supracondylare ventrale; '
			'pit incorporated into ventral margin of facet on tuber. supracondylare ventrale. ',
		142
			'projects more caudad than caput; '
			'little projection about same as caput. ',
		143
			'one large scar; '
			'two scars of approximately equal depth; '
			'two scars, caudal one shallow, cranial one deep.',
		144
			'narrow, gap equal to or narrower than width facet; '
			'wide, gap wider than facet. ',
		145
			'absent or shallow; '
			'deep, well defined. ',
		146
			'dorsoventral width greater or equal to breadth from olecranon to cranial margin of cotyla ventralis, e.g. Cereopsis; '
			'dorsoventral width less than breadth from olecranon to cranial margin of cotyla ventralis, e.g. Gallus. ',
		147
			'tuberculum lig. collateralis ventralis large, ventrally convex, separated by a sulcus from insertion for trochlea humeroulnaris which is aligned craniocaudally across olecranon, e.g. Tadorna, Anseranas; '
			'tuberculum lig. collateralis ventralis flat on ventral facies, distinctly separated by a sulcus from the insertion for trochlea humeroulnaris proximally which is aligned craniocaudally across olecranon.'
			'tuberculum lig. collateralis ventralis flat on ventral facies, with no sulcus between it and the insertion for trochlea humeroulnaris which is aligned proximodistally on the olecranon, e.g. Leipoa, Gallus; ',
		148
			'forms single prominent elongate tuberculum extending from just distal to the cotyla ventralis diagonally and distally towards a point distad of the proc. cotyla dorsalis, although two insertions may form abutting scars (e.g. Anseranas); '
			'two separated insertions, one starts adjacent to cotyla ventralis and extending disto-ventrally to a level distad of the cotyla dorsalis; the second lies distal to cotyla dorsalis (e.g. Malacorhynchus, Anhima);'
			'two separated insertions: one starts adjacent to cotyla ventralis and extends across incisura radialis ending proximal to distal end of cotyla dorsalis; the second lies distal to cotyla dorsalis, e.g. Anser.'
			'forms single scar extending from distal to cotyla ventralis to a ridge extending distoventrally from cotyla dorsalis enclosing a marked incisura radialis.',
		149
			'absent; '
			'present (e.g. Manuherikia, Malacorhynchus). ',
		150
			'approximately equal to or greater than length humerus; '
			'significantly (>5%) shorter than humerus. ',
		151
			'yes, e.g. Rheidae, Tinamidae and Galliformes; '
			'no. ',
		152
			'yes, e.g. megapodes; '
			'no. ',
		153
			'no; '
			'yes e.g., Anhima and Anseranas. ',
		154
			'tuberculum carpale large, projects more than half the craniocaudal width of the dorsal and ventral condyles, e.g. anseriforms; '
			'tuberculum carpale small, projects less than half the craniocaudal width of the dorsal and ventral condyles, e.g. Leipoa, Gallus. ',
		155
			'no, rim extensive with even convex profile caudally extending to fovea carpalis caudalis (e.g. Anseranas); '
			'yes, rim extensive with marked notch caudally in rim that extends to fovea carpalis caudalis; '
			'rim ends distally at position of notch in previous character states (e.g. galliforms). ',
		156
			'ending considerably short of ventral rim; '
			'falling only slightly short of ventral rim; '
			'equals or exceeds ventral rim. ',
		157
			'absent, cranial margin of trochlea carpalis flat or slightly convex (e.g. Anseranas); '
			'present, cranial margin of trochlea carpalis distinctly concave, but lacking pneumatic foramen; '
			'present and contains pneumatic foramen. ',
		158
			'present, and pneumatic. '
			'present and not pneumatic, deep, high dorsal margin bounding it, fossa extending markedly below plane of metacarpal III; '
			'present and not pneumatic, shallow, not strongly emarginated dorsally. ',
		159
			'minor metacarpal extends dorsad of ventral rim; '
			'os metacarpale minus entirely ventral to ventral rim of trochlea carpalis, e.g., galliforms.',
		160
			'absent, region flat or convex, e.g. Gallus; '
			'shallow, (e.g. Anseranas); '
			'deep, extends to at or below level of ventral facies of processus extensorius (e.g. Dendrocygna). ',
		161
			'rounded profile, little elevated, rounded profile (e.g. Dendrocygna); '
			'sharp drop-off; '
			'overhangs ventral facies of processus extensorius with a resultant fovea under ledge.',
		162
			'perpendicular to, or proximally directed relative to shaft; '
			'distinctly distally directed (e.g. Cygnus). ',
		163
			'Very short, length near or < 1/2 width trochlea carpalis.'
			'short, less than width trochlea carpalis; '
			'elongate, equal to or greater than width trochlea carpalis. ',
		164
			'rounded or flattened adjacent to fornix with metacarpal II; '
			'distinctly grooved. ',
		165
			'long, > or = width; '
			'short, < width. ',
		166
			'with a single distinct scar proximally for the insertion of lig. ulnocarpo-metacarpale dorsale (external ligamental) (e.g. Anseranas); '
			'with a distinct scar for the external ligament and a second less distinct scar for the external scapholunar ligament (Woolfenden 1961: 25) more distally centred on shaft.',
		167
			'primarily lies more proximal, e.g. Anseranas; '
			'more distal, e.g. Gallus. ',
		168
			'two distinct rugosities, one adjacent to fornix os metacarpale minus et majus (metacarpal II and III), the other more proximad (e.g. Anseranas, Biziura); '
			'one rugosity, approximately adjacent to fornix metacarpals II and III; '
			'one rugosity, distal to fornix. ',
		169
			'absent; '
			'present, e.g. Gallus. ',
		170
			'not prominent; '
			'a prominent tubercle.',
		171
			'short, length less than width measured just distad of spatium intermetacarpale (e.g. Anseranas, Malacorhynchus, Oxyura); '
			'long, length > or = width of synostosis, e.g. Dendrocygna. ',
		172
			'facet for digit III extends farther distad than that for digit II, e.g. Gallus; '
			'facets for digits III and II of equal distal extent; '
			'facet for digit III ends proximad to facet for digit II, e.g. Cereopsis. ',
		173
			'long, preacetabular length > 40% synsacral length; '
			'short, preacetabular length < 40% synsacral length. ',
		174
			'about equally compressed mediolaterally as corpi of the following vertebra; '
			'considerably more compressed than following vertebra. ',
		175
			'not or only weakly fused, and then only anteriorly; '
			'yes, extensively fused. ',
		176
			'absent; '
			'fenestrae only in distal half of length, e.g. Cereopsis; '
			'fenestrae present over whole length caudal to acetabulum. ',
		177
			'absent, ilia entirely fused with processus spinosus of synsacral vertebrae and each other dorsally; '
			'partial fusion of ilia leaving small, narrow paired openings directed caudally; '
			'large paired openings caudally. ',
		178
			'no; '
			'yes, e.g. Cereopsis. ',
		179
			'with pneumatic openings medially to fossa renalis, or posteriorly into foramen ilioischiadicum; '
			'None. ',
		180
			'deep, e.g. Gallus; '
			'shallow and pneumatic; '
			'absent. ',
		181
			'dorsoventrally broad, pubis only approaching ischium immediately caudal of foramen obturatum and at processus terminalis ischii; '
			'narrow, pubis often partly fused to ischium. ',
		182
			'very short, much <1/2 length ischium from foramen acetabulum; '
			'approximately 1/2 length ischium from foramen acetabuli; '
			'long, >1/2 length ischium from foramen acetabuli.',
		183
			'no; '
			'yes. ',
		184
			'prominent, creates notch between it and ilium, e.g. Gallus; '
			'absent or small, with no notch above it. ',
		185
			'dorsally concave over length; '
			'straight or flat. ',
		186
			'pubis lacks such caudal expansion; '
			'expansion present, e.g. Cygnus. ',
		187
			'not or slight; '
			'constricted, neck narrower than ball. ',
		188
			'surface concave (e.g. Anseranas); '
			'surface convex. ',
		189
			'yes; '
			'no. ',
		190
			'cranial facies adjacent to crista flat or shallowly concave; '
			'cranial facies deeply concave (e.g. Anseranas). ',
		191
			'no; '
			'yes. ',
		192
			'no; '
			'yes. ',
		193
			'absent or small; '
			'present and large. ',
		194
			'impressiones obturatoriae on a large bulbous area close to the facies articularis antitrochanterica extending from the lateral onto the caudal facies and the caudolateral margin further distally lacks further prominences; '
			'an elevated impressiones obturatoriae close to the facies articularis antitrochanterica and a large prominence further distally on the caudolateral margin for m. ischiofemoralis that is separated from the former by a sulcus as broad as the impression. ',
		195
			'either absent or a weak crest; '
			'a strongly developed, elevated, rugose crest, round or elongate. ',
		196
			'line merges with distal end of cristra trochantris;'
			'line passes distal end of cristra trochantris and is discrete and parallel to crista on pretrochanteric surface;',
		197
			'elongate, extends distally past the level of the caput femoralis a distance exceeding the proximodistal width of the caput femoralis; '
			'short, terminates distally at a point only slightly distad of the caput. ',
		198
			'not or weakly marked;'
			'well-marked rugosity.',
		199
			'shaft short, least width at or proximal of mid length, margins not parallel; '
			'elongate, least width at mid length, margins parallel for about middle third of length. ',
		200
			'straight or slight; '
			'moderate curvature of distal third; '
			'strong curvature.',
		201
			'relatively straight or slight curvature; '
			'markedly concave. ',
		202
			'located at mid depth; '
			'in dorsal half of depth, but separated from dorsal margin; '
			'on dorsal margin.',
		203
			'none or small, not distinguished from crista, included here taxa where lateral and medial crista do not converge or converge proximal to mid length; '
			'yes, a distinct tuberosity, may be complex. ',
		204
			'towards middle of shaft; '
			'on medial margin of shaft e.g. Genyornis; '
			'on lateral margin of shaft, e.g. Paracathartes howardae. ',
		205
			'little or not divergent from axis; '
			'markedly divergent, e.g. dromornithids. ',
		206
			'widely separated with gap wider than length of insertion of the m. obturatorius medialis;'
			'adjacent or narrowly separated with gap less than length of insertion of the m. obturatorius medialis; ',
		207
			'rounded scar, close to or abutting trochlea fibularis on caudal facies; '
			'round to oval scar, well separated from trochlea fibularis on caudal facies;'
			'an elongate scar/ridge with distinct medial bend, or oriented medially, on caudal facies, may extend proximad of patella sulcus, e.g. most anatids; '
			'elongate rugose scar in deep or shallow fossa traversing caudal facies from lateral edge of trochlea fibularis to proximal end of crista tibiofibularis, may be merged with ansa m. iliofibularis caudalis;'
			'a rugose scar or shallow fossa on the lateral facies proximocranial to the cond. fibularis.',
		208
			'scar entirely on lateral facies dorsal to trochlea fibularis, e.g. megapodes; '
			'scar on lateral facies but also wraps around caudolateral margin at the proximal side of the trochlea fibularis, e.g. Porphyrio;'
			'scar on caudal facies above trochlea fibularis and merged with tuberculum m.gastrocnemialis.',
		209
			'not so; '
			'yes. ',
		210
			'approximately equal to that of condylus lateralis, e.g. Anseranas; '
			'distinctly less than that of external condyle. ',
		211
			'approximately half; '
			'clearly greater than half. ',
		212
			'evenly rounded, e.g. Alectura; '
			'subangular between articular surface of condyle and its cranial surface. '
			'dorsoventrally much deeper than long, so proximodistally flattened.',
		213
			'broad and flat, wider than condylus lateralis; '
			'narrow and deep, less than width condylus lateralis plus trochlea fibularis. ',
		214
			'notch present; '
			'notch absent.',
		215
			'shallow, less than half depth medial condyle; '
			'deep. ',
		216
			'no; '
			'yes, large pneumatic foramina are present. ',
		217
			'long, greater than width of condylus medialis. '
			'short, less than width condylus medialis; '
			'crista supracondylaris medialis lacking.',
		218
			'smoothly curving, continuous to condyle, e.g. Leipoa; '
			'interrupted by caudally prominent crista supracondylaris medialis; '
			'crista supracondylaris medialis short or lacking and medial profile notched. ',
		219
			'equal with condylus lateralis; '
			'shorter, merges distally with the lateral side of the condyle proximal to the distal end of the condyle forming a notch. ',
		220
			'directed caudally, roughly parallel to shaft, with lateral margin proximally merging with lateral facies of shaft smoothly cranial to the impressio ansa m. iliofibularis caudalis; '
			'proximal part rotated cranially and facet directed proximally at low angle to shaft, and forms a prominence markedly offset from the lateral facies. ',
		221
			'well marked and excavated into caudodistal facies of cond. lateralis; '
			'poorly defined and not extending onto cond. lateralis. ',
		222
			'equal with or extending slightly proximal of crista patellaris; '
			'extending well proximal of crista patellaris. ',
		223
			'low, not prominent (e.g. Anseranas); '
			'prominent on facies (e.g. Gallus) ',
		224
			'intermuscular line straight from crista cnemialis cranialis to near mid length, separates lateral and cranial facies, is well separated from impressio (e.g. Anseranas, Gallus); '
			'proximally the intermuscular line is shifted caudally to be narrowly separated from/abuts impressio, so that cranial facies is visible in medial view and anterior facies between ligament attachment and fibular crest is markedly convex. ',
		225
			'aligned with axis of shaft; '
			'deflected laterally from axis. ',
		226
			'rolled or bent laterally relative to rest of crista; '
			'straight. ',
		227
			'not constricted, crista patellaris broad; '
			'somewhat constricted, crista patellaris short; '
			'markedly constricted, crista patellaris obsolete. ',
		228
			'angle >100� ie widely obtuse; '
			'angle <100� and approximately right angle, e.g. Gallus; '
			'angle < 60 degrees and clearly acute. ',
		229
			'crista extends distal to the proximal end of the crista fibularis; '
			'crista ends level with or just proximal to the proximal end of the crista fibularis, e.g. Gallus, Anseranas; '
			'Crista is well separated proximally from crista fibularis.',
		230
			'less than <20% of tibiotarsus length; '
			'20-25% of tibiotarsus length; '
			'> 25% of tibiotarsus length. ',
		231
			'pronounced, visible in anterior view (e.g. Cereopsis); '
			'present but not pronounced, occluded by rim of condylus medialis in anterior view (e.g. Gallus); '
			'absent. ',
		232
			'rounded prominence with no sharp margins; '
			'enlarged and plate-like, bounded distally by deep depressio epicondylaris medialis (modified from Cracraft 1974: 501, 506; Lee et al. 1997, char. 39). ',
		233
			'none or shallow; '
			'yes and deep, e.g. Dromaius. ',
		234
			'merges with the shaft smoothly in a wide angle; '
			'abruptly joins shaft, may form notch. ',
		235
			'condylus medialis projects markedly relative to condylus lateralis; '
			'medial condyle has roughly similar projection to lateral one, i.e. = or <10% taller. ',
		236
			'absent; '
			'present short; '
			'present and elongate. ',
		237
			'no (e.g. Anseranas); '
			'yes (e.g. Gallus, Alectura). ',
		238
			'shaft with medial profile straight or concave immediately proximal to cond. medialis; '
			'shaft medially convex just proximal to the condylus, due to a flange like projection, e.g. Leipoa, emu; ',
		239
			'absent, as condyli merged e.g. Dromaius, Genyornis; '
			'present of variable size, e.g. Gallus, Anseranas. ',
		240
			'forms prominent facet proximal to fossa intercondylaris; '
			'distinct low facet abutting fossa intercondylaris, e.g. Dromaius, Gallus; '
			'insertion does not form facet or is indistinct',
		241
			'confined between condyles, either essentially centrally located e.g. Gallus or slightly offset medially; '
			'extends medially by excavation caudal to the cond. medialis e.g. Cereopsis.',
		242
			'present; '
			'absent. ',
		243
			'no, directed towards and broadly overlaps in lateromedial plane with condylus medialis (e.g. ratites); '
			'no, partly overlaps in lateromedial plane with condylus medialis (e.g. galliforms); '
			'yes, no overlap in lateromedial plane with condylus medialis.',
		244
			'slight; '
			'pronounced. ',
		245
			'broad; '
			'narrow, width subequal to canalis extensorius, e.g. Gallus;'
			'absent, e.g. Dromaius. ',
		246
			'faces cranially; '
			'faces laterally, e.g. galliforms. ',
		247
			'yes, e.g. Leipoa; '
			'no, located more laterad, and aligned more transversely e.g. Dromaius. ',
		248
			'aligned across shaft, e.g. anseriforms; '
			'aligned transversely, e.g. Leiopoa, Gallus. ',
		249
			'less than 95% femur length; '
			'approximately equal to femur (~ �5%);'
			'more than 105% femur length. ',
		250
			'no; '
			'yes. ',
		251
			'dorsal margin is a crest that separates the cotyla from the dorsal facies; '
			'dorsally the cotyla laps onto the dorsal facies, forming a facet that articulates with an opposing facet on the tibiotarsus when the bird is sitting, with a distinct groove between this facet and the eminentia intercotylaris. ',
		252
			'no; '
			'yes. ',
		253
			'rim elevated proximally relative to intercotylar zone cranially, e.g. anatids; '
			'no proximal elevation of rim at this point, e.g. Leipoa. ',
		254
			'yes (Anseranas); '
			'no (Alectura). ',
		255
			'yes (Anseranas); '
			'no (megapodes). ',
		256
			'depth of medial side of crista > or = to depth of cotyla medialis (e.g. Anseranas); '
			'depth noticeably < depth of cotyla medialis. ',
		257
			'distinctly less than � proximal width; '
			'approximately � of proximal width; '
			'distinctly more than � proximal width. ',
		258
			'markedly hooked caudodistally forming notch, includes if joined to crista plantaris medialis, e.g. Phasianus colchicus; '
			'ridge terminates abruptly, drops steeply to shaft; '
			'ridge terminates by gradually lowering to shaft. ',
		259
			'four (Anseranas and anhimids have two vestigial inner ridges); '
			'three ridges (galliforms); '
			'two ridges; '
			'one centrally located ridge.'
			'hypotarsus block-like, no ridges, plantarly flattened, very shallow sulcus slightly towards medial side, steep lateral and medial sides slightly narrowing distally.',
		260
			'none; '
			'one canal for m. flexor digitorum longus (fdl); '
			'two canals, i.e. for fdl and one for tendons for m. flexor perforatus digiti II and m. flexor perforans et perforatus digiti II (pII-ppII), located plantarlateral to fdl. ',
		261
			'very large deep and broad, >1/2 width at distal end of hypotarsus (e.g. Leipoa); '
			'deep but narrow, <1/2 width at distal end hypotarsus, (e.g. Anseranas); '
			'shallow, surface from medial calcaneal ridge to anterior margin of medial shaft concave (e.g. Cereopsis); '
			'absent, surface from medial calcaneal ridge to anterior margin of medial facies shaft flat or convex. ',
		262
			'absent e.g. Alectura, Leipoa; '
			'shallow and broad proximally, flattens out distally, e.g. Gallus, Cereopsis; '
			'deep, well defined at mid-length, extending into distal half.',
		263
			'a single tuberosity distal to medial foramen which may have indications of the more lateral tendon as a very much smaller scar on its edge; '
			'two distinct tuberosities. '
			'two tuberosities fused as one in the base of the extensor sulcus, with foramen passing through it, e.g. Dromornis',
		264
			'confined within extensor sulcus; '
			'dorsally prominent. ',
		265
			'medial and lateral foramina of roughly equal size, e.g. Anseranas, Anhima; '
			'medial foramen considerably larger than lateral one (e.g. Alectura, Leipoa). '
			'A single fossa with foramina in it.'
			'lateral foramen larger than medial.',
		266
			'form two short crests proximal to the foramina vascularis proximalis; '
			'two elongated crests with impressio retinaculum extensorii medialis extending distally on the shaft distad of the medial foramen vascularis proximalis. ',
		267
			'shaft long, sides essentially parallel over middle third of length; '
			'shaft relatively shorter for bone width, narrowest in distal third of length and widen proximally. ',
		268
			'little or no development; '
			'well developed especially laterally. ',
		269
			'wider than deep; '
			'width approximately equals depth; '
			'depth exceeds width. ',
		270
			'convex dorsally; '
			'flat or concave, e.g. Gallus. ',
		271
			'present, well-marked; '
			'absent or obsolete. ',
		272
			'absent; '
			'present, does not protrude mesad of shaft; '
			'present, large and protrudes mesad of shaft.',
		273
			'equal or greater than trochlea metatarsi IV (e.g. Leipoa); '
			'proximal to trochlea metatarsi IV, but overlaps incisura intertrochlearis lateralis (e.g. Anseranas, Cereopsis); '
			'proximal to incisura intertrochlearis lateralis (e.g. Anser, most anatids). ',
		274
			'groove absent (e.g. Anseranas); '
			'groove present so distal margin notched. ',
		275
			'roofed over entirely in bone, not visible in dorsal view (e.g. Anseranas); '
			'largely or completely exposed dorsally by reduction in bony covering. ',
		276
			'expanded medially and/or caudally as a flange (e.g. Anseranas, Leipoa); '
			'flattened medial facies, lacking flange. ',
		277
			'opens flush onto plantar surface; '
			'directed distoplantarly, so partially recessed into incisura intertrochlearis lateralis. ',
		278
			'distal to maximum proximal extent of incisura intertrochlearis medialis; '
			'level with maximum proximal extent of incisura; '
			'proximal to incisura. ',
		279
			'large;'
			'small but distinct; '
			'tiny and indistinct;'
			absent.,
		280
			'four digiti; '
			'three digiti, II, III and IV; '
			'two digiti (III & IV). ',
		281
			'no;'
			yes.,
		282
			'five;'
			'four. ',
		283
			'depth > width; '
			'depth approximately = to depth (+-5%); '
			'depth < width.',
		284
			'endothermic, body heat used to incubate eggs;'
			'ectothermic, environmental heat used to incubate eggs.',
		285
			'lacking;'
			'rudimentary; '
			'semipalmate; '
			palmate.,
		286
			'absent;'
			'present and extends across width of the tarsometatarsus-tibiotarsus joint and is much wider than proximodistally long;'
			'present and is restricted to medial side of the tarsometatarsus-tibiotarsus joint and usually proximodistally elongate.',
		287
			'robust, conical, cross-section circular and adpressed to cotyla quadratica oticum caudal to cotyla quadratica squamosum; '
			'lateromedially flattened, sliver-like adpressed to cotyla quadratica oticum caudal to cotyla quadratica squamosum; '
			'separated laterally from cotyla quadratica oticum and variably flattened.',
		288
			'absent;'
			present.,
		289
			'No;'
			Yes.,
		290
			'No;'
			Yes.,
	;
	MATRIX
		'Vegavis1' ?????????? ?????????? ?????????? ?????????? ?????????? ?????????? ?????????? ?????????? ???????0?? ??0100???? ???1???10? ????000??? 00????1??? ???0???000 ?????????? ?????????? ?????????? ??1?0????2 0?????0?1? ??00?????1 0????????? ?????????? ?????????0 ?????????? 00100??1?? ?????12200 ?????????? ?????????? ??????????
		'Vegavis2' ?????????? ?????????? ??????0??? ?????????? 1001?????? ?????????1 ????0????? ?011???0?? ???????001 0001001000 010100?10? ????0000-1 0000000012 20-000???? ?????????? ?011020112 10101?0101 02???????? ??????0010 0000010012 0011004011 0100011200 110101002? ?????????? ?????????? ?????????? ?????????? ?????????? ???????111
		'Vegavis iaai' ?????????? ?????????? ??????0??? ?????????? 1001?????? ?????????1 ????0????? ?011???0?? ???????001 0001001000 010100?10? ????0000-1 0000000012 20-000?000 ?????????? ?011020112 10101?0101 021?0????2 0?????0010 0000010012 0011004011 0100011200 1101010020 ?????????? 00100??1?? ?????12200 ?????????? ?????????? ???????111
		'Chauna torquata' 2000111100 0110110211 0101100110 1111011111 1001010111 1010000001 0003000102 2000101000 0100101100 0021001000 0000100101 10111-1000 0000001000 00-00000(01)0 0011000110 1111012002 00-0100000 1101100000 0011000000 1000100100 0101000000 1110000100 0110000110 1000001012 1021000020 0110001220 2110010100 0010010200 000010?101
		'Anhima cornuta' 2000111000 0110100211 0101000110 0101011111 1001010111 1010001011 0003000102 2001001000 0100021010 0001101100 0000001001 10111-1000 000000?000 20-0010000 0011000110 1111012001 00-0110001 1000110011 0011000000 1000110010 0101001001 0111010000 1010000110 1001101012 1021000020 0110011200 2210010100 0000010100 0000102101
		'Wilaru tedfordi' ?????????? ?????????? ?????????? ?????????? ?????????? ?????????? ?????????? ?????????? ???????011 0001001300 1101100000 11010010-0 0000001110 20-0000011 1011000300 1100020101 0020110100 02???????? ??????1101 0000110010 0100001011 0110001000 1????????? 0000001011 1021000020 0010010?20 3120010100 1010010200 ??????2??1
		'Presbyornis pervetus' 00111?1101 12?1101011 0?01??0221 ??1000???? 1???110011 1011011101 110310011? 1??????0?? ?100000011 0001001300 010110000? ?1?10010-0 0000001010 10-0000010 0011100300 1110021102 1010100101 1201020??1 0011000001 0000110010 0101101001 0110001100 0100000120 0000111011 1021000020 0010012000 1110010011 0020010200 ????3?2101
		'Anseranas semipalmata' 0110121100 011?101011 0100100221 0211011111 1022110110 1010000001 0113100112 0101111100 1100001000 0001100200 0000110001 1100001000 0000000000 00-0000000 0011000000 1110010101 1010000000 0001110011 0111000011 0000000010 0100001000 0111000000 0100000110 1000010011 1021000020 0000000001 1110000100 0110000200 00002021-0
		'Dendrocygna eytoni' 2111121110 0202101011 0100100221 0211011111 1022110111 1010001001 0113100111 0100101111 1000011110 0021001100 0011120101 1001011101 0100001000 00-0001011 0011000000 1100011202 0010000000 1101111012 0110001110 0000000010 0100001011 0110010000 1110000110 1000000012 1021000020 0100002101 3110010111 1010011200 0000302??0
		'Cereopsis novaehollandiae' 2111121110 1221111011 0100000220 0211011111 1002110111 0110001011 0113110112 0000101011 1100021000 0011021100 1101100101 1011001000 0000001000 00-0000011 0011100000 1110110201 0120010100 1200110102 0110010110 0000100110 0110102001 0100000100 1111000111 0010000012 1021000020 0000001201 2110110111 1011011100 0000302100
		'Anser caerulescens' 0111121110 0210101011 0101100221 0211011111 1022110111 1010001001 1113110112 0100101011 0110101010 0021021100 0101100001 1011011000 0100001000 00-0000111 0011000200 1100111201 0110110200 0200120002 0210000110 0000100010 0111002001 0110010100 1110000010 0000001012 1021000000 0100012200 3110010120 1021011100 0000302100
		'Malacorhynchus membranaceus' 0211121111 0222101011 1101100221 0211011111 1022110111 1010001101 1113100111 0100111012 1000111011 0021000300 1011110101 1001011110 0100001112 20-0001112 0011100210 1100111202 1011100200 1210120012 0211001110 0000100011 0100002011 0100000000 1111000110 1000000012 1021000010 0000012000 3110000111 1021011200 00?0302100
		'Tadorna tadornoides' 2111121110 0211101011 1100000221 0211011111 1022111111 1010001101 1113110111 0101101012 1000121011 0021000100 0101100101 1001011100 0100101101 10-0001112 0011100201 1100111201 0011010101 0201120012 0210000110 0000100010 0111002001 0100010100 0111000111 1000001012 1021000010 0000002200 3110000111 1021011200 0000302100
		'Leipoa ocellata' 2100100010 0011100101 0101000120 110000?010 1002000011 0101011101 0002001100 0001010232 2110220111 1120200111 1000001000 02021-0102 1201211100 1100210010 0100012000 0001200210 1000101200 0000012111 1011001100 1000101011 0100000001 0000001000 0010100111 1000101112 0010110100 0111111011 0001101100 0200000210 0021022??0
		'Megapodius reinwardt' 2100100010 0010100001 0101000120 1100000010 1012000011 0101011101 0002001100 0001010232 2110220111 1120200111 1000001100 02021-0102 1201211100 1100210010 0101012000 0001200210 1000101201 1000012011 0011001100 1000001011 0100000001 0000001000 0010100101 0000101112 0010110110 0111111011 0001100100 0200000200 0021022??0
		'Eulipoa wallacei' 0100100020 0010100001 0101000120 1100000010 1012000011 0101011101 000200?100 000101?232 2110220110 1120210111 0000001101 12021-0102 1201211101 1100210010 0101012000 0001110210 2000101201 0000022000 1011001101 1000100010 0100000101 0010000100 1010110101 0000101011 0010110110 0111101011 1001100100 0200000210 00110????0
		'Megapodius eremita' 2200100010 0010100001 0101000120 1100000010 1012000011 010?011101 00020?1100 0001011232 2110220111 0120200111 1000001100 02021-0102 1201211100 1100210010 0101012000 0001201210 0000101201 0000012001 0011001100 1000001011 0100000001 0010001000 0010100100 0000101112 0010110110 0111111011 0001100100 0200000200 0021022110
		'Alectura lathami' 2200100010 0010100101 0101000120 1100000010 1012000011 0101011101 0002001100 0001010232 1110220111 1120200111 1000001000 02021-0102 1101211101 1100210010 0101012000 0001200210 1000101201 0000012111 1011001100 1000001011 0100000001 0000001000 0010100111 0000101012 0010110110 0011111011 0000101100 0210000200 0021022100
		'Talegalla fuscirostris' 2200100110 0010100001 0100000120 110000???? 1002000011 0101011101 0002001100 0001010232 1110220111 1120210111 0000001000 02021-0202 1101211102 1100210010 0101012000 0001200210 0000101101 0000012111 0011001100 0010001011 0100000001 0010001000 1010100110 1000101112 0010110110 0011112011 0001001100 0200000110 0001022??0
		'Macrocephalon maleo' 1200100120 0010100101 0100100120 1100000010 1012000011 0101111101 000200?100 0001010232 2110220110 1120210111 0000001100 12021-0102 1101211102 1100210010 0100012000 0001100210 1000101201 0000012101 ?011?01100 0000000010 0100000101 0010001000 1000100100 0000101012 0010110110 0011111011 1110000100 0210000210 00010?2??0
		'Gallus gallus' 2000100001 0112100101 0101010120 1100000010 1012000011 0101011111 0003002100 00(01)10102(23)2 2110220111 0120201111 1010001100 02021-1102 1211211102 2111210001 1101012000 0101200210 1000101211 0000012000 1010001100 0000100011 0100001011 0100001100 0010100110 (12)000101011 0010110100 0111011011 1100001101 0110000210 0000022100
		'Phasianus colchicus' 2100100001 0101100101 0101000120 110000???? 1012000021 0100011111 0003000100 0011110202 2110220111 0120200111 1000001000 02031-1102 1211211100 2111210011 1101012001 0101201211 2000101211 0000112010 1010001100 1000100012 0100001111 0000011200 0010100111 1001101011 0010110100 0111011011 2110011101 0010000200 0000022??0
		'Coturnix pectoralis' 2100100000 0111100101 0101010120 110000???0 1012000011 0101011111 0003002100 000101?222 2110220011 0120200311 1011001000 02031-1312 1211211100 1111210010 0101012001 0101200210 2000101210 0000022010 1010001000 0000100011 0100001100 0000001100 0000100110 1001101012 0010110100 0111111011 2100001101 1010000200 0000022??0
		'Acryllium vulturinum' 2100100001 0100101001 0101000120 110000???? 1012000011 0101011111 0003000100 0011011232 2110220111 0120200311 1011001000 02021-1202 1211011001 1111210000 0101012000 0101200210 0000101100 0000012010 0010001100 0000100111 0100000001 0010001000 0000100110 1000101012 0010110(01)10 0111011011 1100000110 0110000200 0000022??0
		'Megavitiornis altirostris' ?22010?210 00?0?0000? 0????00120 11??00???? 1????00011 01000100(01)1 000200010? 0001?1?232 1?01???011 012020---1 ---10-1-0? ????--0--- 1----1--0- -1-00100-- --------01 0---2002?- 000-1---0- 01000??01? ?0?1??1000 0000011011 0100100001 0101011200 0000110111 1000001012 0010110100 0011111011 1110101100 0201000100 100??????0
		'Crax rubra' 2100100000 0201100101 0100000120 1100000011 1012000111 0111011111 0003000100 000(01)011230 2110220111 1120200311 1000001100 02021-1202 1201211101 1111210001 0100002200 0001201210 0010101210 0000012000 1011101000 0000100010 0100000001 0100001100 0000100102 2-00101012 0010100110 0111112011 0100001100 0200000210 0000122??0
		'Ortalis vetula' 2000100000 0201100101 0100010120 1100000011 1012001111 0101011111 0003002100 0001011230 2110220111 1120200111 1010001100 02031-1202 1201211102 2111210000 0100002001 0001201210 0010101210 0000012000 1010101100 0000100011 0100000001 0110001000 0000000101 1001101012 0010100110 0111011011 01?0001100 0200000210 0000122100
		'Sylviornis neocaledoniae' ?220100220 0000100001 0100100120 110001???? 1002100011 01?0010101 00?200?100 001101?2?? 2??????111 11202----- ------1-0? ????1--10- -2---1--0- ---02100-- --------01 0---200211 001-101101 02?0?????? ?211??1000 1000111010 0100000001 0000001100 0000110110 1000000012 0020110101 0011111211 1110100000 0001010220 001???2??0
		'Dromaius novaehollandiae' 0001000011 0220100000 0010010000 0200000000 0-33101000 1000010100 0001001003 0101110022 2101102--1 --0------- ---1----1- ---------- --------0- ---00----- ---------1 --------?- ---------- --10120012 0200000110 0010100110 0000104001 0010011011 0000111110 1110120101 -101211-21 1001110230 3220010121 1011010121 102000200-
		'Dinornis robustus' 2200000010 0220100000 0010110000 1100000000 0-33100000 10?001?100 0000001003 0100?10022 2100021--1 ---------- --------1- ---------- ---------- ---------- ---------- --------?- ---------- --10120012 0201100010 0100001100 0010113201 1001111000 0000100011 1011020000 -001211021 1011111220 31202-0000 1001-1-130 101?0120??
		'Tinamus robustus' 2000100010 0220000000 0000010000 1200000000 0-33000000 0?00111110 0001001001 0000000222 2110021111 1001200311 1001100100 10021-1102 1201211001 2121111010 1101011300 0101000210 0000101001 0000022002 1200001000 0000001011 0100011100 0010002200 0000100101 1000110011 0001011100 0110012200 3110210100 1011010110 0020012000
		'Struthio camelus' 0001000001 0210100000 0000010000 0200000000 0-33101000 0020010100 0001011003 0000000022 1101011--1 ---------- ---1-0--1- ---------- ---------- ---------- ---------- --------?- ---------- --10101002 0200000110 0010100000 0000104001 0210011000 0010102102 1111120001 -1-021--21 1011010230 2211110121 10--0-1-12 10200?200-
		'Genyornis newtoni' ??2?1????? ?????????? ?????????? 10???????? ??????0021 010?0??001 00??????0? 00?????021 21000020-1 0-2------- ---100--1- ---------- ---------- ---0------ ---------0 ---------- ---------- --111??0?? 0011100010 0011011000 1?01103201 1200111010 1110011110 1010010002 0011210110 0101010210 2120211000 1010010111 112??2???-
		'Dromornis stirtoni' 022110?2?0 0?001?021? ????100??0 10???????? 1102110021 0010000001 00210?0?0? ?0010??022 21000020-1 0-2------- ---000--1- ---------- ---------- ---0------ ---------- ---------- ---------- --111200?2 0211100010 0001111000 1201103201 1200011010 1100011111 1010011002 0010210110 0101010230 3120011000 1010110111 112???1??-
		'Dromornis planei' 02211022?0 0?00110211 ?100100110 100??????? 1002110021 01?1000??1 0021000?0? ?0???????? ???????--1 ?-2------- ---???--1- ---------- ---------- ---0------ ---------- ---------- ---------- --???????? ??????0010 0001111000 1?01103201 1200011010 11101?1??? 1010011002 0010210110 0101010230 3120?11000 1010110111 112???1??-
		'Dromornis murrayi' 0?2110?2?0 0?00110211 ?100000??? 10???????? ????110020 01?0000??1 00210?0?0? 20??????21 21000020-1 0-2------- ---000--1- ---------- ---------- ---0------ ---------- ---------- ---------- --???????? ??????0010 0001011000 0201103201 1200112010 1?1??????? 1010010002 0010210110 0101010230 31202?1000 1000110111 1?2???1??-
		'Ilbandornis woodburnei' 0?2??????0 0?00110211 ?1001001?0 10???????? 1002110021 01??0?1??1 002?0?0?0? ?0??????22 11000020-? 0-2------- ---?----1- ---------- ---------- ---0------ ---------- ---------- ---------- --011?00?? 0211100010 0001011000 0?01103201 1200111010 1110111110 1010010002 0010210120 0101010230 3120311100 1010010121 112???0??-
		'Ilbandornis lawsoni' ?????????? ??????0211 ??????0??? ?????????? 1002?10021 01??0?1??1 ?????????? ?0???????? ???????0-? 0-2------- ---?----1- ---------- ---------- ---0------ ---------- ---------- ---------- --???????? ??????0010 0001011010 0?01103201 1210111010 1110111121 1010011002 0010210120 0101010230 3120210110 1010(01)10011 ??????0??-
		'Barawertornis tedfordi' 0?2??????? ????1?0??? ????100??0 10???????? ?002?????? ?????????1 000100000? ?0???????? ????????-? ?-?------- ---?----?- ---------- ---------- ---?------ ---------- ---------- ---------- --???????? ??????0010 00010?1010 0?01103001 1200111010 1110011120 10100?1002 00102?0120 0101010230 ?110311?00 1000?10111 ??????0??-
		'Gastornis giganteus' 0221101200 01?0100101 01001?0020 100101???? 1002111011 00?10011?1 0021000000 00110110?? ???????0-1 0-2------- ---100--1? ????------ ---------- ---?------ -----0--01 1-------?- --1-1----- -21002??12 1011100000 0001110000 0201103001 1000101200 00101?0111 0000011012 1020000000 0101011220 2120010100 0000110220 102??????-
		'Lithornis promiscuus' 0000000001 02200?000? 0?????0000 1?00000000 0033?01000 10?0010100 010100100? 2001011001 1100122011 0101030300 1001000101 00021-0000 0000001001 20-0220010 1021000301 00112002?1 1000100001 01000?2002 12011?1110 0000000011 0000011100 0010002210 0000110101 1011111011 1100000-00 0011112230 1120000100 0010000200 ?????????0
		'Lithornis plebius' ?????????? ????000000 ?010000000 1????????? 00331?0000 000011010? ?????????? 2?010?10?? ???????011 0101030300 110101210? ??0?1-1000 0000001001 20-0211010 1021000300 00112002?2 1000101001 01?00??00? ?200??1110 0000000011 0000011101 0010002210 0000100111 1010111011 1100000-00 0111112230 1120010100 0010000200 ?????????0
		'Paracathartes howardae' 00000????? ????000000 ???000???? ?????????? ?033?000?0 00?0110100 ??????1??? ??0??0???? ?????????1 0101020300 100100210? ??0???1000 000000?001 20-0221010 00?1000000 0011120212 1010101001 ?????????? ??????1110 0000100011 0002011101 0010??2210 0000100111 1000111011 1100000-10 0001112220 1120010100 0010000200 000??????0
		'Burhinus grallarius' 0001100001 1202100110 0110001--0 1201100011 1100001010 0020101100 0000000000 1001110122 1100120001 0001000300 1111022101 1102001000 0000000011 10-0020011 1021001300 0100200202 0020100001 1100020012 0011001000 0000111010 0200000001 0100101110 0010000220 2-00010011 1010111020 0010012210 3210010111 1011110211 00000?2100
		'Porphyrio melanotus' 0101100100 0220100100 0100001--0 0201100011 1100001011 0120100100 0000010001 0011110122 1101121001 0001000000 0001000100 0003021002 0200000010 00-0021112 0000000001 1111201102 0010000000 1200100000 1010001000 0000001012 0000011110 0110001100 0000000210 1000100012 0021000020 0110001010 0110010101 0111-00100 0000002110
		'Antigone rubicunda' 1001100001 0210100100 0100011--0 0201100011 1100001011 0020100100 0000000002 0?10100000 0100002001 0001201000 0000001000 0-031-1000 0000000000 00-1020002 1021000000 1101011101 1011000000 1100100010 1011101000 0000100010 0000010010 0110001100 1100000210 1000001011 0011001020 0110012211 2210010111 1020000200 0000002110
		'Brontornis burmeisteri' ?????????? ?????????? ?????????? ?????????? ?????????? ?????????? ?????????? ?????????? ?????????? ?????????? ?????????? ?????????? ?????????? ?????????? ?????????? ?????????? ?????????? ?????????? ?????????0 ????100100 1?010?3101 1210101000 01100?1110 100001?001 -1112??100 0010011240 3100010101 101001-13? ??????????
		'Gastornis parisensis' ?22110???? ?????????? ?????????? ?????????? ??????1011 00?0001?01 002100000? ?????1???? ???????1-1 0-0------- ---??0??1? ????------ ---------- ---0------ ---------- ---------- ---------- ---??????? ??????0010 00?0??0?10 0?011?3?01 1?0?101?10 ?000010110 0000011012 10210?0100 00010?02?0 22100?0?00 101011011? ?????????-
		'Patagornis marshi' 0220101001 0210110001 0100100010 100111???? 1?1?100011 10?1000100 0000010000 2?00010000 1100002111 002010--00 -00100010? ?????????? ?????????? ??????1000 1?1000000? 1111010200 0000100101 0110100010 1011??1010 0000111110 0001110101 1100111000 0010111110 1001000011 0010100111 0010011240 2110210110 1110010110 ??1???????
		'Cariama cristata' 0000100101 0212100100 0100101--0 0201100011 1100100011 0000000100 0000002000 2000010002 1100121011 00211(02)1300 1011001100 00021-10-0 0000100012 10-0211101 0010111000 1111012201 0010101001 00001(12)0010 1011101000 0000111110 0001110101 1100111000 1011001120 1000120011 0010100020 0010011221 2120210121 1010010110 0000002??0
	;
ENDBLOCK;
BEGIN ASSUMPTIONS;
	OPTIONS DEFTYPE=UNORD POLYTCOUNT=MINSTEPS;
ENDBLOCK;
BEGIN NOTES;
	[Taxon comments]
	TEXT TAXON=2 TEXT='Coded from Noriega and Tambussi 1995 and Clarke et al 2005, descruiptions and images.';
	TEXT TAXON=5 TEXT='USNM 631124, 614549, 428074';
	TEXT TAXON=17 TEXT='USNM 558275';
	TEXT TAXON=18 TEXT='NMV B.20648';
	TEXT TAXON=19 TEXT=USNM146767;
	TEXT TAXON=22 TEXT='KU 97007';
	TEXT TAXON=23 TEXT='USNM 146744';
	TEXT TAXON=24 TEXT='AMNH 12013 (by photos taken 2000 by J. Palmer) and NHM specimens; USNM 225130';
	TEXT TAXON=27 TEXT='SAM B45124, 59049';
	TEXT TAXON=29 TEXT='LACM88965F, 90645M';
	TEXT TAXON=31 TEXT='LAMC113548, 101626; USNM 288713, 19918';
	TEXT TAXON=32 TEXT='Cracidae, KU13342, USNM 288721, 288722';
	TEXT TAXON=36 TEXT='Is T. major, used USNM 347794, 621694';
	TEXT TAXON=37 TEXT=LACM99638;
	TEXT TAXON=44 TEXT='See specimens in Worthy et al. 2016, Nguyen et al 2010,atlas QMF45133, pt skull QMF40276, pterygoid QMF24124';
	TEXT TAXON=45 TEXT='LACM31732 + 57274; USNM 15118; AMNH6169';
	TEXT TAXON=46 TEXT='USNM 391983, 336535, 424072';
	TEXT TAXON=47 TEXT='USNM 336534 - holotype';
	TEXT TAXON=48 TEXT='USNM 361415 and others';
	TEXT TAXON=52 TEXT='No 20-88, Lectotype B. burmeisteri, Sanctacrucense, Lago Argentino, Sta. Cruz and complete tmt FM-P13259.';
	TEXT TAXON=53 TEXT='SAM P548740-1, dL and R tib casts syntypes of G. klaasseni; Buffetaut 2008 -MDE-A18 L tibiotarsus; and Bourdon, E., Mourer-Chauvir�, C., and Laurent, Y. 2016. Early Eocene birds from La Borie, southern France. Acta Palaeontologica Polonica 61 (1): 175-190. and Angst & Buffetaut 2013, Revue de Pal�obiologie, Gen�ve 32 (2): 423-432. Dollo, L. 1883. Note sur la pr�sence du Gastor…
	TEXT TAXON=54 TEXT='Based on Andrews, C. 1899. On the extinct birds of Patagonia. Transactions of the Zoological Society of London, 15:55-86.';
	[Character comments]
	TEXT CHARACTER=1 TEXT='Cranial length in Macrocephalon did not include the casque dorsally but rather was from the caudal parts of the cranium';
	TEXT CHARACTER=4 TEXT='Note, this is not the character of Livezey (1986: char. 12; 1996a: char. 10) & Worthy & Lee (2008, char. 16), which referred to the anterior tip of the median terminus of the premaxilla, which in e.g. Malacorhynchus is depressed ventrally and typifies some oxyurines';
	TEXT CHARACTER=5 TEXT='For Genyornis, the premaxilla is unknown but aspects of it can be inferred from the mandible eg it lacks the ''ratite'' ridge.';
	TEXT CHARACTER=7 TEXT='Modified from Mayr & Clark (2003: Fig. 5B, char. 11) and Worthy & Lee (2008, char 18). Dinornithiforms have the processus maxillopalatini connected by the intervening vomer in perfect specimens so enclosing a fenestra ventromedialis but as the processus themselves are not fused medially are here coded 0.';
	TEXT CHARACTER=9 TEXT='Ericson (1997) noted that incompletely ossified lacrimals typify Anhimidae, Anseranatidae, all Galliforms, Presbyornithidae, whilst in Anatidae they are fused. Bourdon (2011, char. 60) noted the condition was variable in anseriforms and inexplicably coded the character ''inapplicable'' rather than variable. Here we noted that, in megapodes Leipoa and Alectura the lacrymal i…
	TEXT CHARACTER=12 TEXT='Here the process is coded the same despite whether is narrow, e.g. Aythya australis, or broad e.g. Malacorhynchus. Modified from Worthy & Lee (2008, char 10). In Dromornis, the processus orbitalis lacrimale is incorporated into the premaxilla as a distinct strut caudad of the descending bar of the os nasale and linking to the processus jugale of the maxilla.';
	TEXT CHARACTER=17 TEXT='The zygomatic process is present in most birds and is small in galliforms. In Dromornis planei, the proc. zygomaticus is fused to proc. postorbitalis (Murray & Megirian 1998) is coded 0. Overlaps Mayr & Clark (2003, char. 33). ';
	TEXT CHARACTER=19 TEXT='Dromornithids have large fossa for insertion of m. adductor mandibulae externus medialis/superficialis at base of zygomatic proc at caudal side of orbit.';
	TEXT CHARACTER=26 TEXT='This character does not concern the presence of a foramen anterior and lateral of the pila.';
	TEXT CHARACTER=27 TEXT='Proc inferred in Ilbandornis as facet on pterygoid';
	TEXT CHARACTER=31 TEXT='Genyornis from Geny5 indiv.';
	TEXT CHARACTER=32 TEXT='In dromornithids the foramen is well caudal to teh mammilar tuberosities so, while are in a fossa in Dromornis, this fossa is all more caudal than in galliforms/';
	TEXT CHARACTER=42 TEXT='Palaeognaths coded as inapplicable as basipterygoid articulation caudal.';
	TEXT CHARACTER=48 TEXT='Present in anseriforms but absent in most neornithines including Presbyornithidae (Ericson 1997, char. set A: 17). Ortalis has a small inflation interpreted by of Elzanowski and Stidham (2010) as a prominentia submeatica, and I take the process in this location in anhimids to be homologous to the prominentia in other anseriforms, so code them 1.Tinamou and Lithornis share …
	TEXT CHARACTER=51 TEXT='Note: this character solely concerns presence or absence of a distinct foramen on the shaft, not whether there are foramina adjacent to the head. In Anhima, lateromedial compression of the quadrate results in this fossa lying on the medial facies, but as it is caudal to the crista medialis descending from the capitulum oticum, it is homologous with state (1). However, in C…
	TEXT CHARACTER=59 TEXT='Megavitiornis 37424 has incisura, 37455 does not';
	TEXT CHARACTER=60 TEXT='Stet for Genyornis inferred from quadrate';
	TEXT CHARACTER=67 TEXT='Unfused state typifies palaeognaths according to Houde (1988) but the splenial is unfused in megapodes and weakly fused in otehr galliforms.';
	TEXT CHARACTER=71 TEXT='From Ericson (1997, char. set A: 23). Pleurocoelous vertebrae occur in Presbyornithidae, see Mayr & Clark (2003, char. 58), but in Anhimidae the walls are highly pneumatic rather than compressed into a fossa and thus more simular to Lithornithids and so a third state is recognised here.';
	TEXT CHARACTER=75 TEXT='See Worthy and Scofield (2012: char.70).';
	TEXT CHARACTER=81 TEXT='4 in D. stirtoni, 5 in Ilbandornis sterna';
	TEXT CHARACTER=87 TEXT='Dromornis is interpreted as having 0 notches caudally though in some specimens there perhaps are a pair of very shallow notches but this is compromised by preservation';
	TEXT CHARACTER=94 TEXT='Tinamou coded as having a procoracoid that is short and robust with foramen lateral to it and which partly has scap cotyla on it.';
	TEXT CHARACTER=125 TEXT='in State 2, the insertion area forms this elongate scar on a rounded elevated tuberosity inn cracids so coded 2. Whereas in anatids the insertion area imay be broad or long ie 0 or 1.';
	TEXT CHARACTER=148 TEXT='Tinamou has a short ridge extending from the ventral condyle towards a ridge projecting from dorsal cotyla, though they do not meet, but as like e.g. Presbyornis although the ventral ridge is shorter coded the same.Wilaru shows 4 insertion scars, an adjacent merged pair ventrally extend distodorsally to a point distal to dorsal cotyla but well ventrad of it, and a very sh…
	TEXT CHARACTER=150 TEXT='As Holotype of Wilaru tedfordi is 123mm long and radius AMNH11464 is 113 mm long and ulnae would be longer than radius it seems ulna is not more than 5% shorter than humerus so coded 0';
	TEXT CHARACTER=161 TEXT='In cracids the pisiform process markedly overhangs the extensor process but the character is restricted to the arae on proximal side pisiform process.';
	TEXT CHARACTER=169 TEXT='In Crax and Ortalis, processus is low more like a tuberculum, not as big as in Gallus and could be coded intermediate between absent and present. Eupiloa also has a prominent attachment site, an incipient processus.';
	TEXT CHARACTER=172 TEXT='In Eupiloa digit 3 is only a little more distal than digit 2, less so than other galliforms.';
	TEXT CHARACTER=177 TEXT='Burhinus has unfused ilia but the articulated ilia and synsacrum lack the canalis';
	TEXT CHARACTER=206 TEXT='In dromornithids, the m. ischiofemoralis is assumed to be marked by the tuberostity on the caudolateral margin more distally to the obturator impression, what was considered to be a second obturator insertion by Murray and Rich (2004).';
	TEXT CHARACTER=207 TEXT='In Vegavis 2 it is entirely on latreral facies, elongate and prominent and well separated from fibular condyle.';
	TEXT CHARACTER=237 TEXT='In Genyornis and in I. woodburnei condyle is flattened where notch is expected. Other assessed dromornithids all have a shallow notch.';
	TEXT CHARACTER=259 TEXT='Megavitiornis considered to have a vestigial lateral ridge on the side of the robust medial ridge. Burhinus hs two main ridges plus a reduced lateral one.Brontornis has a somewhat flattened quadrangular hypotarsus defined by steep sides. It differs from the more triangular one sof Phorusrhacids by terminating distally with a width rather narrower than the proximal margin.…
	TEXT CHARACTER=266 TEXT='Dromornitids have a short lateral (inner) crest but it still lies alongside the foramen and the outer or medial crest is more elongate and extends well past foramina even though are low.';
	TEXT CHARACTER=289 TEXT='Tadorna is not asymetrical with respect fusion of rings (state here) but it is with regards size of bronchia with one larger than the other as known regarding enlarged bullae (BC Livezey, 1997. Phylogenetic analysis of modern sheldgeese and shelducks (Anatidae, Tadornini): Ibis, vol. 139: 51-66.)Tinamou coded as per other members of the family from Clarke et al 2016.';
	TEXT CHARACTER=290 TEXT='Following De Pietri et al. (2016), this structure is treated separately to the fossa pneumotricipitalis dorsalis that aligns parallel to the capital shaft ridge (when it is present), is separated from the fossa pneumotricipitalis ventralis by a proximodistally aligned crus dorsale fossa, and is open distally.';
	[Character state comments]
	TEXT CHARACTER=9 STATE=2 TEXT='Macrocephalon has state 2 with the thin sliver of bone on the side of the nasal rostral to the hinge interpreted as a lacrymal. Sylviornis shares this state as does Dromornis.';
	TEXT CHARACTER=194 STATE=0 TEXT='The impression m. obturatorius medialis is better marked and located further craniad on the lateral surface than m. obturatorius lateralis.';
	TEXT CHARACTER=194 STATE=1 TEXT='This overlaps Bourdon et al. (2009, char. 83). Worthy and Yates (2015) and Worthy et al. (2016) followed Rich (1979) in assessing the prominence on the caudolateral margin of the shaft in dromornithids as a second insertion area for obturator muscles. However, this interpretation is now seen as unlikely as it did not account for the presence of an impression for t…
	TEXT CHARACTER=259 STATE=4 TEXT='typifies phorusrhacids';
	[Attribute comments]
	[Taxon pictures]
	[Character pictures]
	[Character state pictures]
	[Attribute pictures]
ENDBLOCK;
BEGIN PAUP;
SET MAXTREES=10000 ROOT=OUTGROUP OUTROOT=monophyl CRITERION=parsimony tcompress=yes torder=left;
PSET opt=AccTran ;
OUTGROUP Lithornis_promiscuus Lithornis_plebius Paracathartes_howardae Dromaius_novaehollandiae Dinornis_robustus Struthio_camelus Tinamus_robustus / only ;
LOG start file = DROM54_2017_no_ratites_nowts_backbone_ord_290.txt replace = yes;
TYPESET *Morphoclines = ord:1 2 6 7 8 12-14 18 28 29 32 49 64 70 78 80 81 95 98 106 112 116 122 130 131 140 156 160 161 172 176 177 180 182 200 202 217 227-231 236 240 243 249 257 260-263 269 272 273 278-280 283 285;
[TYPESET *unordered = unord:1-290;]
charset cranial = 1-69 287;
charset pectoral_girdle = 79-171 290;
charset pes = 249-283;
charset rest = 70-78 172-248 284-286 288 289;
[weights 1.0: rest ;
weights 2.0: cranial ;
weights 0.5: pectoral_girdle ;
weights 1.0: pes; ]
DELETE [no ratites] Vegavis1 Vegavis2 [Brontornis_burmeisteri] Struthio_camelus Dromaius_novaehollandiae Dinornis_robustus ;
[CONSTRAINTS [All] FullBackbone (backbone) = [&R] ((((((Crax_rubra,Ortalis_vetula),(Acryllium_vulturinum,(Coturnix_pectoralis,(Gallus_gallus,Phasianus_colchicus)))),((((Megapodius_eremita,Megapodius_reinwardt),Eulipoa_wallacei),Macrocephalon_maleo),(Talegalla_fuscirostris,(Leipoa_ocellata,Alectura_lathami)))),((Anhima_cornuta,Chauna_torquata),((Dendrocygna_eytoni,((Tadorna_tadornoides,Malacorhync…
CONSTRAINTS [Without ratites] FullBackbone (backbone) = [&R] ((((((Crax_rubra,Ortalis_vetula),(Acryllium_vulturinum,(Coturnix_pectoralis,(Gallus_gallus,Phasianus_colchicus)))),((((Megapodius_eremita,Megapodius_reinwardt),Eulipoa_wallacei),Macrocephalon_maleo),(Talegalla_fuscirostris,(Leipoa_ocellata,Alectura_lathami)))),((Anhima_cornuta,Chauna_torquata),((Dendrocygna_eytoni,((Tadorna_tadornoides,…
HSEARCH addseq = random nreps = 1000 rstatus = yes nchuck = 2000 chuckscore = 1 enforce = yes constraints = FullBackbone;
SAVETREES File = DROM54_2017_no_ratites_nowts_backbone_ord_290_log.P.trees brlens = yes replace = yes;
CONTREE / treefile = DROM54_2017_no_ratites_nowts_backbone_ord_290_con.tree root=outgroup outroot=monophyl replace = yes;
Describetrees 1/chglist=no apolist=yes;
BOOTSTRAP nreps=1000 conlevel=50 grpfreq=yes keepall=yes brlens=yes treefile=DROM54_2017_no_ratites_nowts_backbone_ord_290_boot.trees replace=yes search=heuristic / addseq=random nreps=100 nchuck=1000 chuckscore=1 enforce = yes constraints = FullBackbone;
SAVETREES from=1 to=1 file=DROM54_2017_no_ratites_nowts_backbone_ord_290_con1.tree savebootp=nodelabels;
CONTREE / treefile=DROM54_2017_no_ratites_nowts_backbone_ord_290_con2.tree root=outgroup outroot=monophyl LE50=yes GRPFREQ=yes;
LOG stop;
