# Supplementary material for: The evolution of giant flightless birds and novel phylogenetic relationships for extinct fowl (Aves, Galloanseres)
Source: R Soc Open Sci. 2017 Oct 11;4(10):170975. doi: 10.1098/rsos.170975 (PMC5666277; doi:10.1098/rsos.170975)
Supplement: Supplementary text Document;A complete list of Morphological characters;Data on mass, diet and age of study taxa;3 Apomorphy lists as separate files;Executable files x2 [file rsos170975supp5.xlsx]

## Sheet: Sheet1
	Geological age Ma	Diet	measurement mm	Element	Mass kg	Ref for mass	Ref for age		Notes	Algorithm + (Circ = π D; where D = Sw)
Dromornis stirtoni	9-7				345–646	Handley et al 2016	Worthy et al 2016a
Dromornis planei	15-12				255-382	Nguyen et al 2010	Worthy et al 2016a
Dromornis murrayi	25-23		Fem circ = 176.558 (56.2) - 159.907 (50.9)	Fem circ	225.031 - 177.225	Worthy et al 2016 for measurements	Worthy et al 2016a		Fem SW and SD averaged, range is largest and smallest value	C & M 1992 (Fem circ) log(BM) = 2.411(logLcF) - 0.065
Ilbandornis woodburnei	15-7		Tib circ = 109.956 (35) - 135.088 (43)	Tib circ	105.66 - 174.028	Worthy & Yates 2015 for measurements	Worthy et al 2016a		Tib circumference calculated from minimum SW for the range	C & M 1992 (Tib circ) log(BM) = 2.424(logLcT) + 0.076
Ilbandornis lawsoni	15-7		Tib circ = 94.248 (30) - 131.947 (42)	Tib circ	72.717 - 164.379	Worthy & Yates 2015 for measurements	Worthy et al 2016a		Tib circumference calculated from minimum SW for the range	C & M 1992 (Tib circ) log(BM) = 2.424(logLcT) + 0.076
Barawertornis tedfordi	25-23		27.6 (mean of Sw & Sd)	Tib Sw	59.4	Nguyen et al 2010	Worthy et al 2016a
Genyornis newtoni	0.5- 0.05				180-262	Grellet-Tinner et al 2016
Gastornis giganteus	55.4-50.3				162-232 THW data, 175 Andors	Andors 1992; see below			THW based on femoral circumference estimated from SW, range of 3 speciments; Andors based on least shaft circum Tibiotarsi
Gastornis parisiensis	59.2-48				83-143 kg see below; 108.1–162.8	Angst et al 2014 (Tibiotarsi)			based on least shaft circum Tibiotarsi
Vegavis iaai	69-66		Fem circ = 17.91 (5.7)	Fem circ	0.904	Clarke et al 2016 for measurements	Clarke et al 2016		circumference calculated from SW	C & M 1992 (Fem circ) log(BM) = 2.411(logLcF) - 0.065
Wilaru tedfordi	25-23				0.486 - 0.550	THW data see below	De Pietri et al 2016		circumference calculated from SW
Presbyornis pervetus	61-49		Tib circ = 15.08 (4.8) -16.65 (5.3)	Tib circ	0.856 - 1.088	Ericson 2000 for measurements	De Pietri et al 2016		circumference calculated from SW	C & M 1992 (Tib circ) log(BM) = 2.424(logLcT) + 0.076
Patagornis marshi	17.5-16.3		82	Tib circ	51.89	Andrews 1899 for measurements	Alvarenga, H. & E. Höfling. 2003.			C & M 1992 (Tib circ) log(BM) = 2.424(logLcT) + 0.076
Brontornis burmeisteri	17.5-16.3		200	Tib circ	450.5	THW/WH measurements	Alvarenga, H. & E. Höfling. 2003.			C & M 1992 (Tib circ) log(BM) = 2.424(logLcT) + 0.076
Lithornis plebius	56.8-55.4		Tib circ = 15.71 (5.0) - 16.02 (5.1)	Tib circ	0.945 - 0.991	Houde 1988 for measurements	Houde 1988		circumference calculated from SW	C & M 1992 (Tib circ) log(BM) = 2.424(logLcT) + 0.076
Lithornis promisacuus	56.8-55.4		Tib circ = 22.93 (7.3) - 24.19 (7.7)	Tib circ	2.365 - 2.691	Houde 1988 for measurements	Houde 1988		circumference calculated from SW	C & M 1992 (Tib circ) log(BM) = 2.424(logLcT) + 0.076
Paracathartes howardae	55.4-50.3		Tib circ = 29.53 (9.4) - 31.10 (9.9)	Tib circ	4.365 - 4.949	Houde 1988 for measurements	Houde 1988		circumference calculated from SW	C & M 1992 (Tib circ) log(BM) = 2.424(logLcT) + 0.076
Dinornis robustus	0.1 to 0.0005 Ma	V			61-275	Worthy et al 2005 (Dinornis )			Using only the Holocene Canterbury population max and minimum
Sylviornis	? - 0.0025 Ma				25-34 kg	Worthy etal 2016b Sylviornis ms
Megavitiornis	? - 0.0025 Ma		Tib circ = 34.09 (10.85) - 41.5 (13.2)	Tib circ	6.18 - 9.939	Worthy 2000				C & M 1992 (Tib circ) log(BM) = 2.424(logLcT) + 0.076
Gastornis giganteus	LACM31732		Fem circ = 153.94 (49)	Fem circ	161.693	THW measurements			circumference calculated from SW	C & M 1992 (Fem circ) log(BM) = 2.411(logLcF) - 0.065
Gastornis giganteus	USNM 15118		Tib circ = 150.796 (48)	Tib circ	227.21	THW measurements			circumference calculated from SW	C & M 1992 (Tib circ) log(BM) = 2.424(logLcT) + 0.076
Gastornis giganteus	USNM 15118		Fem circ = 161.792 (51.5)	Fem circ	182.304	THW measurements			circumference calculated from SW	C & M 1992 (Fem circ) log(BM) = 2.411(logLcF) - 0.065
Gastornis giganteus	AMNH 6169		Tib circ = 155.51 (49.5)	Tib circ	244.802	THW measurements			circumference calculated from SW	C & M 1992 (Tib circ) log(BM) = 2.424(logLcT) + 0.076
Gastornis giganteus	AMNH 6169		Fem circ = 179.07 (57)	Fem circ	232.831	THW measurements			circumference calculated from SW	C & M 1992 (Fem circ) log(BM) = 2.411(logLcF) - 0.065
Gastornis parisiensis	MHNT.PAL.2013.15.9:		Fem circ = 138.23 (44), Sw 49.6, Sd 38.4 (mean = 44)	Fem circ	124.736	Bourdon et al. 2016 for measurements				C & M 1992 (Fem circ) log(BM) = 2.411(logLcF) - 0.065
Gastornis parisiensis	MHNT.PAL.2013.15.10		Tib circ = 99.588 (31.7); Sw 38.3, Sd 25.1 (mean = 31.7)	Tib circ	83.111	Bourdon et al. 2016 for measurements				C & M 1992 (Tib circ) log(BM) = 2.424(logLcT) + 0.076
Gastornis parisiensis	APSO.2006.SP1.62		Tib circ = 124.721 (39.7); Sw 46.9, Sd 32.5 (mean = 39.7)	Tib circ	143.403	Bourdon et al. 2016 for measurements				C & M 1992 (Tib circ) log(BM) = 2.424(logLcT) + 0.076
Wilaru tedfordi			Tib circ = 12.57 (mean SW 4.0)	SW 4.3, SD 3.7	0.55	C & M 1992 (Tib circ) log(BM) = 2.424(logLcT) + 0.076			Measurements by THW and circumference calculated from mean SW and SD
Wilaru tedfordi			Tib circ = 11.94 (mean 3.8)	SW 4.2 SD 3.4	0.486	C & M 1992 (Tib circ) log(BM) = 2.424(logLcT) + 0.076			Measurements by THW and circumference calculated from mean SW and SD
Wilaru tedfordi			Tib circ = 12.25 (mean 3.9)	SW 4.3, SD 3.5	0.517	C & M 1992 (Tib circ) log(BM) = 2.424(logLcT) + 0.076			Measurements by THW and circumference calculated from mean SW and SD
Modern taxa						Dunning, 2008. CRC Handbook of Avian Body Masses.
Cereopsis novaehollandiae		0			3.56 - 5.10	Dunning, 2008. CRC Handbook of Avian Body Masses.
Anser caerulescens		0			2.517 - 2.744	Dunning, 2008. CRC Handbook of Avian Body Masses.
Malacorhynchus membranaceus		2			0.272 - 0.480	Dunning, 2008. CRC Handbook of Avian Body Masses.
Tadorna tadornoides		0			0.878 - 1.98	Dunning, 2008. CRC Handbook of Avian Body Masses.
Dendrocygna eytoni		0			0.6 - 0.93	Dunning, 2008. CRC Handbook of Avian Body Masses.
Anseranas semipalmata		0			1.405-3195	Dunning, 2008. CRC Handbook of Avian Body Masses.
Chauna torquata		0			4.4	Dunning, 2008. CRC Handbook of Avian Body Masses.
Anhima cornuta		0			3.15	Dunning, 2008. CRC Handbook of Avian Body Masses.
Megapodius reinwardt		2			0.562 - 1.200	Dunning, 2008. CRC Handbook of Avian Body Masses.
Megapodius eremita		2			0.395 - 0.925	Dunning, 2008. CRC Handbook of Avian Body Masses.
Eupiloa wallacei		2			0.49 - 0.510	Dunning, 2008. CRC Handbook of Avian Body Masses.
Macrocephalon maleo		2			1.365 - 1.758	Dunning, 2008. CRC Handbook of Avian Body Masses.
Leipoa ocellata		2			1.520 - 2.050	Dunning, 2008. CRC Handbook of Avian Body Masses.
Alectura lathami		2			1.980 - 2.950	Dunning, 2008. CRC Handbook of Avian Body Masses.
Talegalla fuscirostris		2			1.000 - 1.560	Dunning, 2008. CRC Handbook of Avian Body Masses.
Gallus gallus		2			0.65 - 1.10	Dunning, 2008. CRC Handbook of Avian Body Masses.
Phasianus colchicus		1			0.953 - 1.861	Dunning, 2008. CRC Handbook of Avian Body Masses.
Coturnis pectoralis		1			0.075 - 0.114	Dunning, 2008. CRC Handbook of Avian Body Masses.
Acryllium vulturinus		1			1.026 - 1.645	Dunning, 2008. CRC Handbook of Avian Body Masses.
Crax rubra		1			4.05 - 4.225	Dunning, 2008. CRC Handbook of Avian Body Masses.
Ortalis vetula		0			0.439 - 0.794	Dunning, 2008. CRC Handbook of Avian Body Masses.
Porphyrio melanotus		2			0.679 - 1.310	Dunning, 2008. CRC Handbook of Avian Body Masses.
Grus rubricunda		2			3.628 - 8.729	Dunning, 2008. CRC Handbook of Avian Body Masses.
Burhinus grallarius		3			0.53 - 0.86	Dunning, 2008. CRC Handbook of Avian Body Masses.
Cariama cristata		3			1.4	Dunning, 2008. CRC Handbook of Avian Body Masses.
Tinamus robustus		1			0.885 - 1.142	Dunning, 2008. CRC Handbook of Avian Body Masses.
Dromaius novaehollandiae		1			17.7 - 48	Dunning, 2008. CRC Handbook of Avian Body Masses.
Struthio camelus		0			86-145	Dunning, 2008. CRC Handbook of Avian Body Masses.
Dinornis robustus		0
Notes
Diet (The main diet is here coded, so the few insects an emu might take don’t make this an Omnivore): 0, vegetarian; 1, mostly vegetarian, minor animal component; 2, omnivore; 3, zoophageous animal predator including insects/inverts;
Diet: waterfowl from Marchant & Higgins 1990 and Kear 2005, galliforms and palaeognaths from Handbook Birds of the World Vols 1 and 2; moa from Worthy and Holdaway 2002
References
Andors, AV. 1992. Reappraisal of the Eocene groundbird Diatryma (Aves: Anserimorphae). In: Campbell, K. E. (Ed.): Papers in Avian paleontology honoring Pierce Brodkorb. Natural History Museum of Los Angeles County Science Series 36: 109-125.
Andrews, C. 1899. On the extinct birds of Patagonia. I, The skull and skeleton of Phororhacos inflatus Ameghino. Transactions of the Zoological Society of London 15:55-86.
Angst, D., Lécuyer, C., Amiot, R., Buffetaut, E., Fourel, F., Martineau, F., Legendre, S., Abourachid, A., Herrel, A., 2014. Isotopic and anatomical evidence of an herbivorous diet in the Early Tertiary giant bird Gastornis. Implications for the structure of Paleocene terrestrial ecosystems. Naturwissenschaften 101 (4), 313–322.
Alvarenga, H. & E. Höfling. 2003. Systematic revision of the Phorusrhacidae. Papéis Avulsos de Zoologia. 43: 55-91.
Campbell, K. E., Jr., and L. Marcus. 1992. The relationship of hindlimb bone dimensions to body weight in birds; pp. 395–412 in K. E. Campbell Jr. (ed.), Papers in Avian Paleontology Honoring Pierce Brodkorb. Natural History Museum of Los ngeles County, Sciences Series 36.
Clarke, J.A, S. Chatterjee, Z. Li, T. Riede, F. Agnolin, F. Goller, M.P. Isasi, D.R. Martinioni, F.J.Mussel & F.E. Novas. 2016. Fossil evidence of the avian vocal organ from the Mesozoic. Nature 538(7626): 502–505. doi:10.1038/nature19852
De Pietri, V.L. R.P. Scofield, N. Zelenkov, W.E. Boles, T.H. Worthy, 2016. The unexpected survival of an ancient lineage of anseriform birds into the Neogene of Australia: the youngest record of Presbyornithidae. Royal Society Open Science 3: 150635 [16 pp].
del Hoyo, J., A. Elliott, J. Sargatal, 1992. Handbook of the Birds of the World - Volume 1 Ostrich to Ducks. Barcelona: by Lynx Edicions.
del Hoyo, J., A. Elliott, J. Sargatal, 1994. Handbook of the Birds of the World - Volume 2 New World Vultures to Guineafowl. Barcelona: by Lynx Edicions.
Dunning, J. B., Jr. 2008. CRC Handbook of Avian Body Masses, second edition. CRC Press, Taylor and Francis, Boca Raton, Florida, 655 pp.
Ericson PG. 2000 Systematic revision, skeletal anatomy, and paleoecology of the New World early Tertiary Presbyornithidae (Aves: Anseriformes). Paleo-Bios 20, 1–23.
Handley, W.D., A. Chinsamy, A.M. Yates, T.H. Worthy. 2016. Sexual dimorphism in the late Miocene mihirung Dromornis stirtoni (Aves: Dromornithidae) from the Alcoota Local Fauna of central Australia. Journal of Vertebrate Paleontology 36(5): e1180298 (21 pages). DOI: 10.1080/02724634.2016.1180298.
Houde, P.W. 1988. Paleognathous birds from the early Tertiary of the Northern Hemisphere. Publications of the Nuttall Ornithological Club 22: 1–148.
Kear, J. 2005. Bird Families of the World. Ducks, Geese and Swans. Volumes 1 and 2. Oxford University Press, Oxford, 1006 pp.
Marchant, S., and P. J. Higgins (coords.). 1990. Handbook of Australian, New Zealand and Antarctic Birds. Volumes 1A and 1B. Ratites to Ducks. Oxford University Press, Melbourne, 1400 pp.
Nguyen, J. M., W. E. Boles, and S. J. Hand. 2010. New material of Barawertornis tedfordi, a dromornithid bird from the Oligo-Miocene of Australia, and its phylogenetic implications. Records of the Australian Museum 62:45–60.
Worthy, T.H., 2000. The fossil megapodes (Aves: Megapodiidae) of Fiji with descriptions of a new genus and two new species.Journal of the Royal Society of New Zealand 30(4): 337-364.
Worthy, T.H., M. Bunce, A. Cooper, P. Scofield, 2005. Dinornis – an insular oddity, a taxonomic conundrum reviewed. Alcover, J. A. & Bover, P. (eds), Proceedings of the International Symposium “Insular Vertebrate Evolution: The Palaeontological approach” Monographies de la Societat d’Historia Natural de les Balears 12: 337-390.
Worthy T.H., W.D. Handley, M. Archer, S.J. Hand, 2016a. The extinct flightless mihirungs (Aves: Dromornithidae): cranial anatomy, a new species and assessment of Oligo-Miocene lineage diversity. Journal of Vertebrate Paleontology, 36(3): e1031345 (21 pages). DOI: 10.1080/02724634.2015.1031345
Worthy, T.H., M. Mitri, W.D. Handley, M.S.Y. Lee, A. Anderson, C. Sand, 2016b. Osteology supports a stem-Galliform affinity for the giant extinct flightless bird Sylviornis neocaledoniae (Sylviornithidae, Galloanseres). PLoS ONE 11(3): e0150871 (62 pp). doi:10.1371/journal.pone.0150871.
Worthy, T.H., A. Yates, 2015. Connecting the thigh and foot: resolving the association of post-cranial elements in the species of Ilbandornis (Aves: Dromornithidae). Alcheringa 39(3): 407-427. DOI: 10.1080/03115518.2015.1015818.
Worthy, T.H., R.N. Holdaway, 2002. The lost world of the moa: Prehistoric life of New Zealand. Indiana University Press, Indiana. Xxxiii + 718 pp.
