# Supplementary material for: The evolution of giant flightless birds and novel phylogenetic relationships for extinct fowl (Aves, Galloanseres)
Source: R Soc Open Sci. 2017 Oct 11;4(10):170975. doi: 10.1098/rsos.170975 (PMC5666277; doi:10.1098/rsos.170975)
Supplement: Supplementary text Document;A complete list of Morphological characters;Data on mass, diet and age of study taxa;3 Apomorphy lists as separate files;Executable files x2 [file rsos170975supp6.txt]

P A U P *
Portable version 4.0b10 for Unix
Thu Jun 15 09:46:14 2017

      -----------------------------NOTICE-----------------------------
        This is a beta-test version.  Please report any crashes,
        apparent calculation errors, or other anomalous results.
        There are no restrictions on publication of results obtained
        with this version, but you should check the WWW site
        frequently for bug announcements and/or updated versions.  
        See the README file on the distribution media for details.
      ----------------------------------------------------------------

Outgroup status changed:
  7 taxa transferred to outgroup
  Total number of taxa now in outgroup = 7
  Number of ingroup taxa = 41

*** Skipping "MESQUITECHARMODELS" block

*** Skipping "MESQUITE" block

Processing of file
"~/Desktop/Galloanseres_2017/ApoLists/PAUP_48/Gallo48_290_PAUP.nex" completed.

paup> gettrees file=/Users/mikel/Desktop/Galloanseres_2017/Gallo48_290_PAUP/majrule.tre 


Processing TREES block from file
"/Users/mikel/Desktop/Galloanseres_2017/Gallo48_290_PAUP/majrule.tre":
   Keeping: trees from file (replacing trees in memory)
   2 trees read from file
   Time used = <1 sec (CPU time = 0.00 sec)

paup> describetrees / apolist=yes


Tree description:

  Unrooted tree(s) rooted using outgroup method
  Optimality criterion = parsimony
    Character-status summary:
      Of 290 total characters:
        60 characters are of type 'ord' (Wagner)
        230 characters are of type 'unord'
        All characters have equal weight
        3 characters are parsimony-uninformative
        Number of parsimony-informative characters = 287
    Gaps are treated as "missing"
    Multistate taxa interpreted as uncertainty
    Character-state optimization: Accelerated transformation (ACCTRAN)

Tree number 1 (rooted using user-specified outgroup)

Tree length = 1685
Consistency index (CI) = 0.2421
Homoplasy index (HI) = 0.7579
CI excluding uninformative characters = 0.2408
HI excluding uninformative characters = 0.7592
Retention index (RI) = 0.6438
Rescaled consistency index (RC) = 0.1559

                                                        /----- Megapodius eremi
                                                    /--58----- Megapodius reinw
                                               /---59--------- Eulipoa wallacei
                                          /---60-------------- Macrocephalon ma
                                          |             /----- Alectura lathami
                                      /--61         /--56----- Leipoa ocellata
                                      |   \--------57--------- Talegalla fuscir
                                      |                 /----- Gallus gallus
                                 /---62             /--51----- Phasianus colchi
                                 |    |        /---52--------- Coturnix pectora
                                 |    |   /---53-------------- Acryllium vultur
                            /---63    \--55             /----- Crax rubra
                            |    |        \------------54----- Ortalis vetula
                       /---64    \---------------------------- Megavitiornis al
                       |    \--------------------------------- Sylviornis neoca
                       |                                /----- Anser caerulesce
                       |                            /--68----- Cereopsis novaeh
                       |                       /---70   /----- Malacorhynchus m
                       |                  /---71    \--69----- Tadorna tadornoi
                   /--75                  |    \-------------- Dendrocygna eyto
                   |   |              /--72             /----- Presbyornis perv
                   |   |              |   |         /--66----- Wilaru tedfordi
                   |   |         /---73   \--------67--------- Anseranas semipa
                   |   |         |    |                 /----- Anhima cornuta
                   |   \--------74    \----------------65----- Chauna torquata
                   |             \---------------------------- Vegavis iaai
              /---84                                    /----- Barawertornis te
              |    |                                /--76----- Ilbandornis laws
              |    |                           /---77--------- Ilbandornis wood
              |    |                           |        /----- Dromornis planei
              |    |                      /---80    /--78----- Dromornis stirto
         /---85    |                  /--81    \---79--------- Dromornis murray
         |    |    |                  |   \------------------- Genyornis newton
         |    |    \-----------------83                 /----- Gastornis gigant
         |    |                       \----------------82----- Gastornis parise
     /--89    \----------------------------------------------- Patagornis marsh
     |   |                                              /----- Antigone rubicun
     |   |                                          /--86----- Porphyrio melano
/---90   |                                     /---87--------- Burhinus grallar
|    |   \------------------------------------88-------------- Cariama cristata
|    \-------------------------------------------------------- Brontornis burme
|                                                       /----- Lithornis plebiu
|                                                   /--49----- Paracathartes ho
|                                              /---50--------- Lithornis promis
|                                         /---94-------------- Tinamus major
|                                     /--93------------------- Dinornis robustu
|                                /---92----------------------- Dromaius novaeho
\-------------------------------91---------------------------- Struthio camelus

Apomorphy lists:

               Branch                 Character  Steps     CI   Change
----------------------------------------------------------------------
         node_91 --> node_92          4              1  0.167  0 --> 1
                                      47             1  0.143  0 --> 1
                                      84             1  0.250  0 --> 1
                                      143            1  0.400  0 --> 1
                                      151            1  0.333  0 --> 1
                                      156            1  0.222  0 --> 1
                                      163            1  0.250  0 --> 1
                                      188            1  0.125  0 --> 1
                                      193            1  0.250  0 --> 1
                                      207            1  0.364  3 --> 4
                                      232            1  0.500  0 --> 1
                                      262            1  0.250  1 --> 2
                                      269            1  0.167  1 --> 2
                                      280            1  0.400  0 --> 1
                                      283            1  0.167  1 --> 2
         node_92 --> node_93          9              1  0.250  0 --> 1
                                      13             1  0.182  1 --> 2
                                      23             1  0.333  0 --> 1
                                      51             1  0.167  0 --> 1
                                      72             1  0.250  0 --> 1
                                      81             1  0.182  1 --> 2
                                      176            1  0.167  1 --> 2
                                      212            1  0.250  2 --> 0
                                      223            1  0.100  1 --> 0
                                      244            1  0.143  0 --> 1
                                      247            1  0.250  0 --> 1
                                      255            1  0.167  0 --> 1
                                      261            1  0.158  2 --> 3
                                      263            1  0.182  1 --> 2
                                      274            1  0.143  0 --> 1
                                      279            1  0.188  1 --> 2
         node_93 --> node_94          4              1  0.167  1 --> 0
                                      31             1  0.200  0 --> 1
                                      84             1  0.250  1 --> 0
                                      86             1  0.200  0 --> 2
                                      185            1  0.167  0 --> 1
                                      193            1  0.250  1 --> 0
                                      195            1  0.083  1 --> 0
                                      206            1  0.250  0 --> 1
                                      227            1  0.400  1 --> 0
                                      230            1  0.133  0 --> 1
                                      232            1  0.500  1 --> 0
                                      257            1  0.133  0 ==> 1
                                      262            1  0.250  2 --> 1
                                      269            2  0.167  2 --> 0
                                      270            1  0.167  1 --> 0
                                      280            1  0.400  1 --> 0
                                      283            1  0.167  2 --> 1
         node_94 --> Tinamus major    1              2  0.125  0 --> 2
                                      5              1  0.500  0 ==> 1
                                      10             1  0.125  1 --> 0
                                      15             1  1.000  1 --> 0
                                      23             1  0.333  1 ==> 0
                                      45             1  0.250  1 ==> 0
                                      47             1  0.143  1 --> 0
                                      51             1  0.167  1 --> 0
                                      55             1  0.250  0 --> 1
                                      57             1  0.125  0 ==> 1
                                      59             1  0.250  0 ==> 1
                                      70             2  0.273  3 --> 1
                                      72             1  0.250  1 --> 0
                                      76             1  0.143  1 --> 0
                                      78             2  0.250  0 ==> 2
                                      83             1  0.333  0 ==> 1
                                      88             1  0.125  0 ==> 1
                                      91             1  0.200  0 ==> 1
                                      95             1  0.222  1 ==> 2
                                      99             1  0.500  0 ==> 1
                                      100            1  0.500  0 ==> 1
                                      105            1  0.333  0 ==> 1
                                      109            1  0.333  1 --> 0
                                      111            1  0.200  0 ==> 1
                                      118            1  0.375  0 ==> 1
                                      120            1  0.400  0 ==> 2
                                      121            1  0.500  0 ==> 1
                                      122            2  0.182  0 ==> 2
                                      124            1  0.500  0 ==> 1
                                      125            1  0.400  0 ==> 2
                                      126            1  0.500  0 ==> 1
                                      131            1  0.167  1 --> 2
                                      132            1  0.500  0 ==> 1
                                      133            1  1.000  0 --> 2
                                      134            1  0.333  0 ==> 1
                                      135            1  0.400  0 --> 1
                                      139            1  0.125  0 --> 1
                                      142            1  0.500  0 ==> 1
                                      143            1  0.400  1 --> 0
                                      146            1  0.250  0 ==> 1
                                      147            1  0.500  0 --> 1
                                      148            1  0.375  0 --> 3
                                      151            1  0.333  1 --> 0
                                      153            1  0.143  1 ==> 0
                                      156            1  0.222  1 --> 0
                                      159            1  0.333  0 --> 1
                                      160            1  0.167  1 ==> 0
                                      163            1  0.250  1 --> 0
                                      167            1  0.250  0 --> 1
                                      172            1  0.182  1 ==> 0
                                      173            1  0.167  1 --> 0
                                      175            1  0.143  1 --> 0
                                      177            2  0.333  0 --> 2
                                      179            1  0.111  1 --> 0
                                      181            1  0.125  0 --> 1
                                      185            1  0.167  1 --> 0
                                      187            1  0.143  0 --> 1
                                      188            1  0.125  1 --> 0
                                      189            1  0.167  1 ==> 0
                                      197            1  0.111  0 --> 1
                                      198            1  0.143  1 --> 0
                                      199            1  0.143  0 --> 1
                                      200            1  0.182  0 --> 1
                                      202            1  0.333  0 ==> 1
                                      205            1  0.143  1 --> 0
                                      207            1  0.364  4 --> 1
                                      208            1  0.167  0 --> 1
                                      210            1  0.167  1 --> 0
                                      216            1  0.091  1 --> 0
                                      217            1  0.400  1 --> 2
                                      218            1  0.143  0 --> 2
                                      229            1  0.200  1 --> 0
                                      233            1  0.200  1 ==> 0
                                      236            1  0.250  2 --> 1
                                      239            1  0.333  0 --> 1
                                      242            1  0.333  1 --> 0
                                      245            1  0.333  2 --> 0
                                      249            2  0.125  2 --> 0
                                      250            1  0.250  1 --> 0
                                      251            1  0.500  1 --> 0
                                      252            1  0.091  0 ==> 1
                                      254            1  0.250  1 ==> 0
                                      255            1  0.167  1 ==> 0
                                      257            1  0.133  1 --> 2
                                      259            1  0.333  3 ==> 0
                                      263            1  0.182  2 ==> 1
                                      265            1  0.214  0 --> 2
                                      279            1  0.188  2 --> 1
                                      281            1  0.250  1 --> 0
                                      283            1  0.167  1 --> 2
                                      286            1  0.667  0 --> 1
         node_94 --> node_50          9              1  0.250  1 --> 0
                                      15             1  1.000  1 --> 0
                                      26             1  0.167  1 --> 0
                                      62             1  0.500  0 --> 1
                                      71             1  0.286  0 ==> 2
                                      72             1  0.250  1 --> 0
                                      74             1  0.125  0 ==> 1
                                      77             1  0.200  0 ==> 1
                                      79             1  0.333  2 --> 0
                                      80             1  0.154  2 --> 1
                                      81             1  0.182  2 --> 1
                                      85             1  0.250  0 --> 1
                                      87             1  0.250  1 --> 2
                                      92             1  0.500  0 ==> 1
                                      95             1  0.222  1 ==> 0
                                      96             1  0.500  0 ==> 3
                                      109            1  0.333  1 --> 0
                                      110            1  0.200  0 --> 1
                                      131            1  0.167  1 --> 2
                                      135            1  0.400  0 --> 2
                                      136            1  0.400  1 --> 2
                                      139            1  0.125  0 --> 1
                                      143            1  0.400  1 --> 2
                                      148            1  0.375  0 --> 3
                                      151            1  0.333  1 --> 0
                                      152            1  0.250  1 ==> 0
                                      155            1  0.250  0 ==> 2
                                      156            1  0.222  1 --> 0
                                      159            1  0.333  0 --> 1
                                      161            1  0.154  0 ==> 1
                                      163            1  0.250  1 --> 0
                                      173            1  0.167  1 --> 0
                                      175            1  0.143  1 --> 0
                                      177            2  0.333  0 --> 2
                                      179            1  0.111  1 --> 0
                                      181            1  0.125  0 --> 1
                                      187            1  0.143  0 --> 1
                                      198            1  0.143  1 --> 0
                                      199            1  0.143  0 --> 1
                                      200            1  0.182  0 --> 1
                                      205            1  0.143  1 --> 0
                                      207            1  0.364  4 --> 1
                                      208            1  0.167  0 --> 1
                                      216            1  0.091  1 --> 0
                                      217            1  0.400  1 --> 2
                                      218            1  0.143  0 --> 2
                                      219            1  0.200  0 ==> 1
                                      236            1  0.250  2 --> 1
                                      237            1  0.100  0 ==> 1
                                      239            1  0.333  0 --> 1
                                      241            1  0.250  0 ==> 1
                                      244            1  0.143  1 ==> 0
                                      245            1  0.333  2 --> 0
                                      246            1  0.167  1 ==> 0
                                      247            1  0.250  1 ==> 0
                                      249            2  0.125  2 --> 0
                                      250            1  0.250  1 --> 0
                                      251            1  0.500  1 --> 0
                                      257            1  0.133  1 --> 2
                                      261            2  0.158  3 ==> 1
                                      271            1  0.143  1 ==> 0
                                      274            1  0.143  1 ==> 0
                                      276            1  0.250  1 ==> 0
                                      278            1  0.200  1 ==> 2
                                      279            2  0.188  2 ==> 0
                                      281            1  0.250  1 --> 0
                                      283            1  0.167  1 --> 0
         node_50 --> node_49          47             1  0.143  1 --> 0
                                      51             1  0.167  1 --> 0
                                      55             1  0.250  0 --> 1
                                      76             1  0.143  1 --> 0
                                      107            1  0.333  0 ==> 2
                                      160            1  0.167  1 ==> 2
                                      167            1  0.250  0 --> 1
         node_49 --> Lithornis plebiu 102            1  0.167  0 ==> 1
                                      106            1  0.286  0 ==> 1
                                      136            1  0.400  2 --> 1
                                      252            1  0.091  0 ==> 1
         node_49 --> Paracathartes ho 96             1  0.500  3 ==> 2
                                      141            1  0.167  1 ==> 0
                                      148            1  0.375  3 ==> 0
                                      155            1  0.250  2 ==> 1
                                      156            2  0.222  0 ==> 2
                                      163            1  0.250  0 ==> 1
                                      195            1  0.083  0 ==> 1
                                      204            1  0.250  0 ==> 2
                                      233            1  0.200  1 ==> 0
                                      249            1  0.125  0 ==> 1
                                      253            1  0.200  1 ==> 0
                                      259            1  0.333  3 ==> 2
         node_50 --> Lithornis promis 117            1  0.250  1 ==> 0
                                      137            1  0.167  1 ==> 0
                                      150            1  0.100  0 ==> 1
                                      184            1  0.125  0 ==> 1
                                      210            1  0.167  1 --> 0
                                      226            1  0.167  0 ==> 1
                                      229            1  0.200  1 --> 0
                                      234            1  0.125  0 ==> 1
                                      266            1  0.200  1 ==> 0
         node_93 --> Dinornis robustu 1              2  0.125  0 --> 2
                                      2              2  0.133  0 ==> 2
                                      4              1  0.167  1 --> 0
                                      10             1  0.125  1 --> 0
                                      25             1  0.111  0 ==> 1
                                      31             1  0.200  0 --> 1
                                      32             1  0.400  2 ==> 1
                                      47             1  0.143  1 --> 0
                                      64             1  0.500  1 ==> 0
                                      84             1  0.250  1 --> 0
                                      86             1  0.200  0 --> 2
                                      184            1  0.125  0 ==> 1
                                      185            1  0.167  0 --> 1
                                      188            1  0.125  1 --> 0
                                      192            1  1.000  0 ==> 1
                                      193            1  0.250  1 --> 0
                                      195            1  0.083  1 --> 0
                                      197            1  0.111  0 --> 1
                                      203            1  0.250  0 ==> 1
                                      206            1  0.250  0 --> 1
                                      207            1  0.364  4 --> 3
                                      208            1  0.167  0 --> 2
                                      211            1  0.200  0 ==> 1
                                      213            1  0.083  1 ==> 0
                                      214            1  0.250  0 ==> 1
                                      215            1  0.200  0 ==> 1
                                      227            1  0.400  1 --> 0
                                      228            1  0.500  1 ==> 0
                                      230            1  0.133  0 --> 1
                                      232            1  0.500  1 --> 0
                                      234            1  0.125  0 ==> 1
                                      235            1  0.143  1 ==> 0
                                      240            1  0.333  1 ==> 0
                                      242            1  0.333  1 --> 0
                                      248            1  0.250  1 ==> 0
                                      257            1  0.133  0 --> 1
                                      259            1  0.333  3 ==> 2
                                      262            1  0.250  2 --> 1
                                      265            1  0.214  0 --> 2
                                      268            1  0.200  1 ==> 0
                                      269            2  0.167  2 --> 0
                                      270            1  0.167  1 --> 0
                                      273            1  0.154  1 ==> 0
                                      279            1  0.188  2 ==> 3
                                      280            1  0.400  1 --> 0
                                      283            1  0.167  2 --> 1
                                      286            1  0.667  0 --> 1
         node_92 --> Dromaius novaeho 9              1  0.250  0 --> 1
                                      13             1  0.182  1 --> 2
                                      23             1  0.333  0 --> 1
                                      51             1  0.167  0 --> 1
                                      72             1  0.250  0 --> 1
                                      74             1  0.125  0 ==> 1
                                      75             1  0.200  0 ==> 1
                                      81             1  0.182  1 --> 2
                                      85             1  0.250  0 ==> 1
                                      87             1  0.250  1 ==> 2
                                      150            1  0.100  0 ==> 1
                                      176            1  0.167  1 --> 2
                                      199            1  0.143  0 --> 1
                                      212            1  0.250  2 --> 0
                                      219            1  0.200  0 ==> 1
                                      220            1  1.000  0 ==> 1
                                      223            1  0.100  1 --> 0
                                      226            1  0.167  0 ==> 1
                                      238            1  0.250  0 ==> 1
                                      244            1  0.143  0 --> 1
                                      247            1  0.250  0 --> 1
                                      253            1  0.200  1 ==> 0
                                      255            1  0.167  0 --> 1
                                      261            1  0.158  2 --> 3
                                      263            1  0.182  1 --> 2
                                      274            1  0.143  0 --> 1
                                      279            1  0.188  1 --> 2
         node_91 --> Struthio camelus 4              1  0.167  0 --> 1
                                      47             1  0.143  0 --> 1
                                      53             1  0.400  0 ==> 2
                                      66             1  0.200  0 ==> 1
                                      76             1  0.143  1 ==> 0
                                      84             1  0.250  0 --> 1
                                      86             1  0.200  0 ==> 1
                                      176            1  0.167  1 ==> 0
                                      177            1  0.333  0 ==> 1
                                      179            1  0.111  1 ==> 0
                                      188            1  0.125  0 --> 1
                                      193            1  0.250  0 --> 1
                                      198            1  0.143  1 ==> 0
                                      207            1  0.364  3 --> 4
                                      227            1  0.400  1 ==> 2
                                      229            1  0.200  1 ==> 0
                                      230            2  0.133  0 ==> 2
                                      232            1  0.500  0 --> 1
                                      234            1  0.125  0 ==> 1
                                      262            1  0.250  1 --> 2
                                      264            1  0.250  0 ==> 1
                                      265            1  0.214  0 ==> 1
                                      269            1  0.167  1 --> 2
                                      277            1  0.500  0 ==> 1
                                      280            2  0.400  0 ==> 2
                                      283            1  0.167  1 --> 2
         node_91 --> node_90          5              1  0.500  0 --> 1
                                      22             1  1.000  0 --> 1
                                      25             1  0.111  0 --> 1
                                      26             1  0.167  1 --> 0
                                      29             1  0.500  0 --> 1
                                      34             1  0.333  0 --> 1
                                      35             1  0.500  0 --> 1
                                      39             1  1.000  0 --> 1
                                      40             1  0.333  0 --> 1
                                      41             1  1.000  0 --> 1
                                      43             1  0.429  3 --> 0
                                      44             1  0.750  3 --> 0
                                      49             1  0.667  0 --> 1
                                      50             1  0.250  0 --> 1
                                      56             1  0.333  1 --> 0
                                      64             1  0.500  1 --> 0
                                      67             1  0.333  1 --> 0
                                      70             3  0.273  3 --> 0
                                      79             1  0.333  2 --> 0
                                      93             1  0.286  0 --> 2
                                      109            1  0.333  1 --> 0
                                      143            1  0.400  0 --> 1
                                      151            1  0.333  0 --> 1
                                      156            1  0.222  0 --> 1
                                      163            1  0.250  0 --> 1
                                      180            2  0.182  2 --> 0
                                      181            1  0.125  0 --> 1
                                      182            2  0.200  2 --> 0
                                      183            1  1.000  0 --> 1
                                      184            1  0.125  0 --> 1
                                      187            1  0.143  0 --> 1
                                      204            1  0.250  0 ==> 1
                                      206            1  0.250  0 --> 1
                                      208            1  0.167  0 --> 1
                                      211            1  0.200  0 ==> 1
                                      215            1  0.200  0 ==> 1
                                      225            1  0.125  1 --> 0
                                      233            1  0.200  1 ==> 0
                                      235            1  0.143  1 ==> 0
                                      236            1  0.250  2 ==> 1
                                      243            1  0.400  0 --> 1
                                      246            1  0.167  1 --> 0
                                      249            1  0.125  2 --> 1
                                      250            1  0.250  1 ==> 0
                                      251            1  0.500  1 ==> 0
                                      254            1  0.250  1 ==> 0
                                      257            1  0.133  0 --> 1
                                      259            1  0.333  3 --> 1
                                      281            1  0.250  1 --> 0
                                      288            1  1.000  0 --> 1
         node_90 --> node_89          196            1  0.167  0 ==> 1
                                      197            1  0.111  0 ==> 1
                                      199            1  0.143  0 --> 1
                                      207            1  0.364  3 --> 0
                                      212            1  0.250  2 ==> 1
                                      213            1  0.083  1 ==> 0
                                      239            1  0.333  0 ==> 1
                                      242            1  0.333  1 ==> 0
                                      245            1  0.333  2 ==> 1
         node_89 --> node_85          2              2  0.133  0 ==> 2
                                      3              1  0.500  0 ==> 2
                                      7              1  0.667  0 ==> 1
                                      20             1  1.000  0 ==> 1
                                      31             1  0.200  0 ==> 1
                                      32             2  0.400  2 ==> 0
                                      36             1  0.333  0 ==> 1
                                      44             1  0.750  0 --> 2
                                      80             1  0.154  2 --> 1
                                      87             1  0.250  1 --> 2
                                      94             1  0.500  1 --> 0
                                      98             2  0.176  3 --> 1
                                      101            1  0.125  1 --> 0
                                      117            1  0.250  1 --> 0
                                      168            1  0.222  0 ==> 1
                                      225            1  0.125  0 --> 1
                                      226            1  0.167  0 ==> 1
                                      236            1  0.250  1 --> 0
                                      270            1  0.167  1 ==> 0
                                      286            1  0.667  0 --> 2
         node_85 --> node_84          8              2  0.200  0 ==> 2
                                      10             1  0.125  1 ==> 0
                                      12             1  0.333  2 ==> 1
                                      13             1  0.182  1 --> 0
                                      28             1  0.667  0 --> 1
                                      29             1  0.500  1 --> 2
                                      35             1  0.500  1 --> 0
                                      46             1  0.500  0 --> 1
                                      57             1  0.125  0 --> 1
                                      60             1  1.000  0 ==> 1
                                      64             1  0.500  0 --> 1
                                      74             1  0.125  0 ==> 1
                                      77             1  0.200  0 ==> 1
                                      81             1  0.182  1 --> 2
                                      137            1  0.167  1 --> 0
                                      141            1  0.167  1 --> 0
                                      152            1  0.250  1 --> 0
                                      159            1  0.333  0 --> 1
                                      172            1  0.182  1 --> 2
                                      175            1  0.143  1 --> 0
                                      180            1  0.182  0 --> 1
                                      187            1  0.143  1 --> 0
                                      198            1  0.143  1 ==> 0
                                      202            1  0.333  0 ==> 1
                                      206            1  0.250  1 --> 0
                                      208            1  0.167  1 --> 0
                                      212            1  0.250  1 --> 0
                                      227            1  0.400  1 --> 0
                                      240            1  0.333  1 ==> 2
                                      245            1  0.333  1 --> 0
                                      254            1  0.250  0 --> 1
                                      269            1  0.167  1 ==> 0
         node_84 --> node_75          1              2  0.125  0 ==> 2
                                      32             1  0.400  0 --> 1
                                      64             1  0.500  1 ==> 2
                                      68             1  1.000  0 ==> 1
                                      86             1  0.200  0 --> 2
                                      87             1  0.250  2 --> 0
                                      173            1  0.167  1 --> 0
                                      205            1  0.143  1 ==> 0
                                      211            1  0.200  1 ==> 0
                                      215            1  0.200  1 ==> 0
                                      223            1  0.100  1 --> 0
                                      271            1  0.143  1 ==> 0
                                      278            1  0.200  1 ==> 2
                                      283            1  0.167  1 --> 0
         node_75 --> node_64          7              1  0.667  1 ==> 0
                                      9              1  0.250  0 --> 1
                                      12             1  0.333  1 ==> 0
                                      34             1  0.333  1 ==> 0
                                      40             1  0.333  1 --> 0
                                      46             1  0.500  1 --> 0
                                      52             1  0.200  0 ==> 1
                                      56             1  0.333  0 ==> 1
                                      57             1  0.125  1 --> 0
                                      78             2  0.250  0 ==> 2
                                      79             1  0.333  0 --> 3
                                      80             1  0.154  1 --> 2
                                      85             1  0.250  0 --> 2
                                      88             1  0.125  0 --> 1
                                      91             1  0.200  0 --> 1
                                      92             1  0.500  0 ==> 1
                                      95             1  0.222  1 ==> 2
                                      99             1  0.500  0 --> 1
                                      100            1  0.500  0 --> 1
                                      107            1  0.333  0 ==> 1
                                      112            2  0.500  0 --> 2
                                      118            1  0.375  0 ==> 1
                                      120            1  0.400  0 --> 2
                                      121            1  0.500  0 --> 1
                                      122            2  0.182  0 ==> 2
                                      124            1  0.500  0 --> 1
                                      125            1  0.400  0 --> 2
                                      126            1  0.500  0 ==> 1
                                      128            1  0.250  0 --> 1
                                      132            1  0.500  0 --> 1
                                      135            1  0.400  0 --> 2
                                      142            1  0.500  0 --> 1
                                      143            1  0.400  1 --> 0
                                      146            1  0.250  0 --> 1
                                      147            1  0.500  0 --> 2
                                      150            1  0.100  0 --> 1
                                      151            1  0.333  1 ==> 0
                                      153            1  0.143  1 --> 0
                                      155            1  0.250  0 ==> 2
                                      156            1  0.222  1 --> 0
                                      167            1  0.250  0 --> 1
                                      177            2  0.333  0 --> 2
                                      187            1  0.143  0 --> 1
                                      189            1  0.167  1 ==> 0
                                      204            1  0.250  1 ==> 0
                                      216            1  0.091  1 --> 0
                                      245            1  0.333  0 --> 1
                                      246            1  0.167  0 ==> 1
                                      249            1  0.125  1 --> 0
                                      255            1  0.167  0 ==> 1
                                      260            1  0.167  0 ==> 1
                                      261            1  0.158  2 ==> 1
                                      265            1  0.214  0 --> 1
                                      266            1  0.200  1 ==> 0
                                      273            1  0.154  1 ==> 0
                                      274            1  0.143  0 --> 1
         node_64 --> node_63          25             1  0.111  1 --> 0
                                      36             1  0.333  1 ==> 0
                                      43             1  0.429  0 --> 1
                                      45             1  0.250  1 --> 0
                                      160            1  0.167  1 --> 0
                                      163            1  0.250  1 ==> 0
                                      168            1  0.222  1 --> 2
                                      172            1  0.182  2 --> 1
                                      195            1  0.083  1 --> 0
                                      200            1  0.182  0 ==> 1
                                      230            1  0.133  0 --> 1
                                      237            1  0.100  0 ==> 1
                                      258            1  0.400  2 ==> 0
                                      267            1  0.200  0 ==> 1
                                      272            2  0.250  0 ==> 2
                                      276            1  0.250  1 ==> 0
         node_63 --> node_62          3              1  0.500  2 ==> 0
                                      8              2  0.200  2 --> 0
                                      18             1  0.222  0 --> 1
                                      54             1  0.167  0 ==> 1
                                      57             1  0.125  0 --> 1
                                      83             1  0.333  0 ==> 1
                                      104            1  0.143  1 --> 0
                                      150            1  0.100  1 --> 0
                                      172            1  0.182  1 ==> 0
                                      188            1  0.125  0 ==> 1
                                      196            1  0.167  1 ==> 0
                                      197            1  0.111  1 --> 0
                                      213            1  0.083  0 --> 1
                                      226            1  0.167  1 ==> 0
                                      235            1  0.143  0 ==> 1
                                      249            1  0.125  0 --> 1
                                      263            1  0.182  1 ==> 0
                                      265            1  0.214  1 --> 0
                                      274            1  0.143  1 --> 0
         node_62 --> node_55          2              1  0.133  2 ==> 1
                                      9              1  0.250  1 --> 0
                                      12             1  0.333  0 ==> 1
                                      14             1  0.167  0 --> 1
                                      59             1  0.250  0 ==> 1
                                      64             1  0.500  2 ==> 3
                                      98             2  0.176  1 --> 3
                                      101            1  0.125  0 --> 1
                                      103            1  0.143  0 --> 1
                                      117            1  0.250  0 --> 1
                                      118            1  0.375  1 --> 2
                                      133            1  1.000  0 --> 1
                                      134            1  0.333  0 ==> 1
                                      169            1  0.500  0 --> 1
                                      170            1  0.125  1 ==> 0
                                      180            1  0.182  1 ==> 0
                                      184            1  0.125  1 --> 0
                                      195            1  0.083  0 --> 1
                                      252            1  0.091  0 ==> 1
                                      255            1  0.167  1 --> 0
         node_55 --> node_53          10             1  0.125  0 --> 1
                                      24             1  0.143  0 ==> 1
                                      73             1  0.167  0 --> 1
                                      91             1  0.200  1 --> 0
                                      104            1  0.143  0 --> 1
                                      108            1  0.143  1 ==> 0
                                      123            1  1.000  0 ==> 1
                                      152            1  0.250  0 --> 1
                                      230            1  0.133  1 --> 0
                                      272            1  0.250  2 ==> 1
                                      273            1  0.154  0 ==> 1
                                      279            1  0.188  1 ==> 0
         node_53 --> Acryllium vultur 14             1  0.167  1 --> 0
                                      17             1  0.500  0 ==> 1
                                      18             1  0.222  1 --> 0
                                      125            1  0.400  2 ==> 0
                                      128            1  0.250  1 ==> 0
                                      168            1  0.222  2 ==> 1
                                      169            1  0.500  1 --> 0
                                      181            1  0.125  1 ==> 0
                                      198            1  0.143  0 ==> 1
                                      267            1  0.200  1 ==> 0
                                      269            1  0.167  0 ==> 1
         node_53 --> node_52          13             1  0.182  0 --> 1
                                      26             1  0.167  0 --> 1
                                      67             1  0.333  0 --> 2
                                      77             1  0.200  1 --> 0
                                      79             1  0.333  3 --> 2
                                      114            1  0.500  2 --> 3
                                      118            1  0.375  2 --> 1
                                      130            1  0.143  1 --> 0
                                      139            1  0.125  0 --> 1
                                      150            1  0.100  0 --> 1
                                      161            2  0.154  0 ==> 2
                                      207            1  0.364  0 ==> 1
                                      208            1  0.167  0 --> 1
                                      213            1  0.083  1 --> 0
                                      218            1  0.143  0 ==> 1
                                      234            1  0.125  0 --> 1
                                      249            1  0.125  1 ==> 0
                                      261            1  0.158  1 --> 2
                                      270            1  0.167  0 ==> 1
                                      272            1  0.250  1 --> 0
         node_52 --> Coturnix pectora 10             1  0.125  1 --> 0
                                      73             1  0.167  1 --> 0
                                      88             1  0.125  1 ==> 0
                                      118            1  0.375  1 --> 3
                                      119            1  0.500  0 ==> 1
                                      176            1  0.167  1 ==> 2
                                      188            1  0.125  1 ==> 0
                                      210            1  0.167  1 ==> 0
                                      255            1  0.167  0 --> 1
                                      271            1  0.143  0 ==> 1
         node_52 --> node_51          98             2  0.176  3 --> 1
                                      104            1  0.143  1 --> 0
                                      131            1  0.167  1 ==> 2
                                      140            1  0.286  0 ==> 1
                                      141            1  0.167  0 ==> 1
                                      170            1  0.125  0 ==> 1
                                      209            1  0.167  0 ==> 1
                                      223            1  0.100  0 ==> 1
                                      240            1  0.333  2 ==> 1
         node_51 --> Gallus gallus    2              1  0.133  1 ==> 0
                                      14             1  0.167  1 ==> 2
                                      97             1  0.167  0 ==> 1
                                      108            1  0.143  0 ==> 1
                                      114            1  0.500  3 --> 2
                                      130            2  0.143  0 ==> 2
                                      139            1  0.125  1 --> 0
                                      150            1  0.100  1 --> 0
                                      161            1  0.154  2 --> 1
                                      179            1  0.111  1 ==> 0
                                      208            1  0.167  1 --> 0
                                      212            1  0.250  0 ==> 1
                                      234            1  0.125  1 --> 0
                                      261            1  0.158  2 --> 1
                                      272            1  0.250  0 --> 1
                                      279            1  0.188  0 ==> 1
         node_51 --> Phasianus colchi 13             1  0.182  1 --> 0
                                      26             1  0.167  1 --> 0
                                      49             1  0.667  1 ==> 2
                                      54             1  0.167  1 ==> 0
                                      67             1  0.333  2 --> 0
                                      75             1  0.200  0 ==> 1
                                      79             1  0.333  2 ==> 0
                                      103            1  0.143  1 ==> 0
                                      157            1  0.222  0 ==> 1
                                      160            1  0.167  0 ==> 1
                                      175            1  0.143  0 ==> 1
                                      191            1  0.200  0 ==> 1
                                      200            1  0.182  1 ==> 2
                                      216            1  0.091  0 ==> 1
                                      218            1  0.143  1 ==> 2
                                      230            1  0.133  0 ==> 1
                                      263            1  0.182  0 ==> 1
                                      266            1  0.200  0 ==> 1
         node_55 --> node_54          12             1  0.333  1 ==> 2
                                      40             1  0.333  0 --> 1
                                      48             1  0.333  0 ==> 1
                                      80             2  0.154  2 ==> 0
                                      144            1  0.167  1 ==> 0
                                      146            1  0.250  1 --> 0
                                      157            1  0.222  0 ==> 1
                                      163            1  0.250  0 ==> 1
                                      179            1  0.111  1 ==> 0
                                      185            1  0.167  0 ==> 1
                                      212            1  0.250  0 --> 1
                                      229            1  0.200  1 ==> 0
                                      246            1  0.167  1 ==> 0
                                      261            1  0.158  1 ==> 0
                                      285            1  0.600  0 ==> 1
         node_54 --> Crax rubra       53             1  0.400  0 ==> 1
                                      103            1  0.143  1 --> 0
                                      140            1  0.286  0 ==> 1
                                      148            1  0.375  0 ==> 2
                                      184            1  0.125  0 --> 1
                                      188            1  0.125  1 ==> 0
                                      200            1  0.182  1 ==> 0
                                      213            1  0.083  1 --> 0
                                      218            1  0.143  0 ==> 1
                                      230            1  0.133  1 ==> 2
                                      231            1  0.286  1 ==> 2
                                      255            1  0.167  0 --> 1
                                      257            1  0.133  1 ==> 2
         node_54 --> Ortalis vetula   2              1  0.133  1 ==> 0
                                      26             1  0.167  0 ==> 1
                                      47             1  0.143  0 ==> 1
                                      67             1  0.333  0 ==> 2
                                      98             2  0.176  3 --> 1
                                      114            1  0.500  2 ==> 3
                                      130            1  0.143  1 ==> 2
                                      131            1  0.167  1 ==> 2
                                      150            1  0.100  0 --> 1
                                      225            1  0.125  1 ==> 0
                                      234            1  0.125  0 ==> 1
         node_62 --> node_61          13             1  0.182  0 --> 1
                                      67             1  0.333  0 ==> 1
                                      77             1  0.200  1 ==> 0
                                      96             1  0.500  0 --> 1
                                      122            1  0.182  2 --> 1
                                      139            1  0.125  0 ==> 1
                                      161            1  0.154  0 --> 1
                                      178            1  0.333  0 --> 1
                                      221            1  0.091  0 --> 1
                                      223            1  0.100  0 --> 1
                                      262            1  0.250  1 --> 0
                                      264            1  0.250  0 --> 1
                                      284            1  1.000  0 ==> 1
         node_61 --> node_57          43             1  0.429  1 --> 0
                                      81             1  0.182  2 --> 1
                                      108            1  0.143  1 ==> 0
                                      197            1  0.111  0 --> 1
                                      238            1  0.250  0 --> 1
                                      261            1  0.158  1 ==> 0
         node_57 --> node_56          24             1  0.143  0 ==> 1
                                      96             1  0.500  1 --> 0
                                      101            1  0.125  0 --> 1
                                      191            1  0.200  0 ==> 1
                                      213            1  0.083  1 --> 0
                                      221            1  0.091  1 --> 0
                                      265            1  0.214  0 --> 1
                                      283            2  0.167  0 ==> 2
         node_56 --> Alectura lathami 43             1  0.429  0 --> 1
                                      231            1  0.286  1 ==> 0
                                      238            1  0.250  1 --> 0
                                      264            1  0.250  1 --> 0
                                      273            1  0.154  0 ==> 1
                                      279            1  0.188  1 ==> 0
         node_56 --> Leipoa ocellata  2              1  0.133  2 ==> 1
                                      14             1  0.167  0 ==> 1
                                      81             1  0.182  1 --> 2
                                      122            1  0.182  1 --> 2
                                      130            1  0.143  1 ==> 0
                                      144            1  0.167  1 ==> 0
                                      170            1  0.125  1 ==> 0
                                      195            1  0.083  0 ==> 1
                                      249            1  0.125  1 ==> 0
                                      252            1  0.091  0 ==> 1
         node_57 --> Talegalla fuscir 8              1  0.200  0 --> 1
                                      18             1  0.222  1 --> 0
                                      118            1  0.375  1 ==> 2
                                      130            1  0.143  1 ==> 2
                                      161            1  0.154  1 --> 0
                                      168            1  0.222  2 ==> 1
                                      181            1  0.125  1 ==> 0
                                      193            1  0.250  0 ==> 1
                                      230            1  0.133  1 --> 0
                                      257            1  0.133  1 ==> 2
                                      278            1  0.200  2 ==> 1
         node_61 --> node_60          1              1  0.125  2 --> 1
                                      9              1  0.250  1 --> 2
                                      90             1  0.200  1 --> 0
                                      111            1  0.200  0 --> 1
                                      155            1  0.250  2 --> 1
                                      179            1  0.111  1 ==> 0
                                      200            1  0.182  1 --> 0
                                      208            1  0.167  0 --> 1
                                      229            1  0.200  1 ==> 0
                                      231            1  0.286  1 ==> 0
                                      267            1  0.200  1 ==> 0
                                      289            1  0.333  0 --> 1
         node_60 --> node_59          2              1  0.133  2 --> 1
                                      18             1  0.222  1 --> 0
                                      24             1  0.143  0 ==> 1
                                      122            1  0.182  1 --> 2
                                      178            1  0.333  1 --> 0
                                      191            1  0.200  0 ==> 1
                                      252            1  0.091  0 ==> 1
                                      265            1  0.214  0 --> 1
                                      283            1  0.167  0 ==> 1
         node_59 --> Eulipoa wallacei 1              1  0.125  1 ==> 0
                                      110            1  0.200  0 ==> 1
                                      156            1  0.222  0 ==> 1
                                      161            1  0.154  1 ==> 2
                                      176            1  0.167  1 ==> 2
                                      180            1  0.182  1 ==> 0
                                      190            1  0.500  0 ==> 1
                                      195            1  0.083  0 ==> 1
                                      217            1  0.400  1 ==> 0
                                      218            1  0.143  0 ==> 1
                                      226            1  0.167  0 ==> 1
                                      240            1  0.333  2 ==> 1
                                      256            1  0.143  1 ==> 0
         node_59 --> node_58          1              1  0.125  1 --> 2
                                      9              1  0.250  2 --> 1
                                      90             1  0.200  0 --> 1
                                      96             1  0.500  1 --> 0
                                      101            1  0.125  0 --> 1
                                      111            1  0.200  1 --> 0
                                      130            1  0.143  1 ==> 0
                                      155            1  0.250  1 --> 2
                                      181            1  0.125  1 ==> 0
                                      197            1  0.111  0 --> 1
                                      200            1  0.182  0 --> 1
                                      208            1  0.167  1 --> 0
                                      221            1  0.091  1 --> 0
                                      238            1  0.250  0 ==> 1
                                      261            1  0.158  1 ==> 0
                                      279            1  0.188  1 ==> 0
                                      283            1  0.167  1 ==> 2
         node_58 --> Megapodius eremi 2              1  0.133  1 --> 2
                                      77             1  0.200  0 ==> 1
                                      91             1  0.200  1 ==> 0
                                      157            1  0.222  0 ==> 1
                                      161            1  0.154  1 ==> 0
                                      230            1  0.133  1 --> 0
         node_58 --> Megapodius reinw 171            1  0.143  0 ==> 1
                                      179            1  0.111  0 ==> 1
                                      213            1  0.083  1 ==> 0
         node_60 --> Macrocephalon ma 8              1  0.200  0 --> 1
                                      25             1  0.111  0 ==> 1
                                      55             1  0.250  0 ==> 1
                                      130            1  0.143  1 ==> 2
                                      144            1  0.167  1 ==> 0
                                      223            1  0.100  1 --> 0
                                      230            1  0.133  1 --> 0
                                      262            1  0.250  0 --> 1
                                      263            1  0.182  0 ==> 1
                                      264            1  0.250  1 --> 0
                                      273            1  0.154  0 ==> 1
         node_63 --> Megavitiornis al 58             1  0.200  1 ==> 0
                                      81             1  0.182  2 --> 1
                                      84             1  0.250  0 ==> 1
                                      88             1  0.125  1 --> 0
                                      91             1  0.200  1 --> 0
                                      135            1  0.400  2 --> 0
                                      205            1  0.143  0 ==> 1
                                      212            1  0.250  0 --> 1
                                      214            1  0.250  0 ==> 1
                                      216            1  0.091  0 --> 1
                                      218            1  0.143  0 ==> 2
                                      278            1  0.200  2 ==> 1
                                      279            1  0.188  1 ==> 0
                                      281            1  0.250  0 ==> 1
         node_64 --> Sylviornis neoca 9              1  0.250  1 --> 2
                                      73             1  0.167  0 ==> 1
                                      182            2  0.200  0 ==> 2
                                      191            1  0.200  0 ==> 1
                                      218            1  0.143  0 ==> 1
                                      243            1  0.400  1 ==> 2
                                      250            1  0.250  0 ==> 1
                                      268            1  0.200  1 ==> 0
                                      279            1  0.188  1 ==> 2
                                      283            1  0.167  0 --> 1
         node_75 --> node_74          2              1  0.133  2 --> 1
                                      3              1  0.500  2 --> 0
                                      6              1  1.000  0 --> 1
                                      8              1  0.200  2 --> 1
                                      13             1  0.182  0 --> 1
                                      19             1  0.333  0 --> 1
                                      31             1  0.200  1 --> 0
                                      33             1  0.500  0 --> 1
                                      37             1  1.000  0 --> 1
                                      38             1  1.000  0 --> 1
                                      44             1  0.750  2 --> 1
                                      48             1  0.333  0 --> 1
                                      51             1  0.167  0 --> 1
                                      53             1  0.400  0 --> 1
                                      58             1  0.200  1 --> 0
                                      64             1  0.500  2 --> 3
                                      70             2  0.273  0 --> 2
                                      75             1  0.200  0 --> 1
                                      76             1  0.143  1 --> 0
                                      80             1  0.154  1 --> 0
                                      81             1  0.182  2 --> 1
                                      87             1  0.250  0 --> 1
                                      93             1  0.286  2 --> 0
                                      94             1  0.500  0 --> 1
                                      95             1  0.222  1 ==> 0
                                      97             1  0.167  0 ==> 1
                                      110            1  0.200  0 --> 1
                                      111            1  0.200  0 --> 1
                                      114            1  0.500  2 --> 1
                                      115            1  0.250  1 --> 0
                                      136            1  0.400  1 ==> 0
                                      158            1  0.500  2 --> 1
                                      174            1  0.200  0 --> 1
                                      181            1  0.125  1 ==> 0
                                      197            1  0.111  1 ==> 0
                                      207            1  0.364  0 --> 1
                                      212            1  0.250  0 --> 1
                                      221            1  0.091  0 --> 1
                                      222            1  0.200  0 ==> 1
                                      225            1  0.125  1 --> 0
                                      249            1  0.125  1 --> 2
                                      254            1  0.250  1 --> 0
                                      259            1  0.333  1 ==> 0
                                      279            1  0.188  1 --> 0
                                      285            1  0.600  0 --> 1
                                      286            1  0.667  2 --> 0
                                      290            1  0.333  0 --> 1
         node_74 --> node_73          90             1  0.200  1 ==> 0
                                      105            1  0.333  0 --> 1
                                      117            1  0.250  0 --> 1
                                      130            1  0.143  1 ==> 0
                                      131            1  0.167  1 --> 0
                                      152            1  0.250  0 --> 1
                                      159            1  0.333  1 --> 0
                                      168            1  0.222  1 --> 0
                                      170            1  0.125  1 --> 0
                                      171            1  0.143  0 --> 1
                                      172            1  0.182  2 --> 1
                                      175            1  0.143  0 --> 1
                                      196            1  0.167  1 --> 0
                                      213            1  0.083  0 ==> 1
                                      217            1  0.400  1 ==> 0
                                      223            1  0.100  0 --> 1
                                      226            1  0.167  1 ==> 0
                                      241            1  0.250  0 ==> 1
                                      243            1  0.400  1 ==> 2
                                      244            1  0.143  0 ==> 1
                                      248            1  0.250  1 ==> 0
                                      256            1  0.143  1 --> 0
         node_73 --> node_65          2              1  0.133  1 ==> 0
                                      18             2  0.222  0 ==> 2
                                      24             1  0.143  0 ==> 1
                                      29             1  0.500  2 --> 1
                                      45             1  0.250  1 ==> 0
                                      71             1  0.286  0 ==> 2
                                      81             1  0.182  1 ==> 0
                                      104            1  0.143  1 ==> 0
                                      113            1  0.500  0 ==> 1
                                      115            1  0.250  0 --> 1
                                      148            1  0.375  0 ==> 1
                                      149            1  0.500  0 ==> 1
                                      157            1  0.222  0 ==> 2
                                      158            1  0.500  1 ==> 0
                                      189            1  0.167  1 ==> 0
                                      191            1  0.200  0 ==> 1
                                      237            1  0.100  0 ==> 1
                                      252            1  0.091  0 ==> 1
         node_65 --> Anhima cornuta   8              1  0.200  1 ==> 0
                                      25             1  0.111  1 ==> 0
                                      33             1  0.500  1 --> 0
                                      59             1  0.250  0 ==> 1
                                      75             1  0.200  1 --> 0
                                      95             1  0.222  0 ==> 1
                                      105            1  0.333  1 --> 0
                                      107            1  0.333  0 ==> 1
                                      108            1  0.143  1 ==> 0
                                      131            2  0.167  0 ==> 2
                                      136            1  0.400  0 ==> 1
                                      166            1  0.250  0 ==> 1
                                      170            1  0.125  0 --> 1
                                      172            1  0.182  1 ==> 0
                                      174            1  0.200  1 --> 0
                                      196            1  0.167  0 --> 1
                                      214            1  0.250  0 ==> 1
                                      222            1  0.200  1 ==> 0
                                      234            1  0.125  0 ==> 1
                                      235            1  0.143  0 ==> 1
                                      256            1  0.143  0 --> 1
                                      262            1  0.250  1 ==> 2
                                      273            1  0.154  1 ==> 0
                                      278            1  0.200  2 ==> 1
         node_65 --> Chauna torquata  16             1  0.250  0 ==> 1
                                      31             1  0.200  0 --> 1
                                      57             1  0.125  1 --> 0
                                      74             1  0.125  1 ==> 0
                                      85             1  0.250  0 ==> 1
                                      86             1  0.200  2 --> 0
                                      88             1  0.125  0 ==> 1
                                      89             1  0.200  1 ==> 0
                                      93             1  0.286  0 --> 2
                                      98             1  0.176  1 ==> 0
                                      160            1  0.167  1 ==> 2
                                      176            1  0.167  1 ==> 0
                                      179            1  0.111  1 ==> 0
                                      180            1  0.182  1 ==> 0
                                      198            1  0.143  0 ==> 1
                                      199            1  0.143  1 ==> 0
                                      207            1  0.364  1 --> 0
                                      210            1  0.167  1 ==> 0
                                      211            1  0.200  0 ==> 1
                                      216            1  0.091  1 ==> 0
                                      218            1  0.143  0 ==> 1
                                      221            1  0.091  1 --> 0
                                      259            1  0.333  0 ==> 2
         node_73 --> node_72          3              1  0.500  0 --> 1
                                      4              1  0.167  0 --> 1
                                      6              1  1.000  1 ==> 2
                                      12             1  0.333  1 --> 2
                                      14             1  0.167  0 ==> 1
                                      17             1  0.500  0 ==> 1
                                      28             1  0.667  1 ==> 2
                                      30             1  0.500  0 ==> 1
                                      32             1  0.400  1 ==> 2
                                      43             1  0.429  0 ==> 2
                                      44             1  0.750  1 --> 2
                                      62             1  0.500  0 ==> 1
                                      63             1  0.500  0 --> 1
                                      65             1  1.000  0 ==> 1
                                      69             1  1.000  0 ==> 1
                                      72             1  0.250  0 ==> 1
                                      139            1  0.125  0 --> 1
                                      154            1  0.500  1 ==> 0
                                      165            1  0.200  1 --> 0
                                      182            1  0.200  0 --> 1
                                      204            1  0.250  1 ==> 0
                                      253            1  0.200  1 --> 0
                                      285            2  0.600  1 ==> 3
                                      290            1  0.333  1 --> 0
         node_72 --> node_67          1              2  0.125  2 ==> 0
                                      76             1  0.143  0 --> 1
                                      86             1  0.200  2 --> 0
                                      98             1  0.176  1 ==> 2
                                      108            1  0.143  1 ==> 0
                                      112            1  0.500  0 ==> 1
                                      161            1  0.154  0 --> 1
                                      171            1  0.143  1 --> 0
                                      190            1  0.500  0 ==> 1
                                      216            1  0.091  1 ==> 0
                                      221            1  0.091  1 --> 0
                                      223            1  0.100  1 --> 0
                                      236            1  0.250  0 --> 1
                                      240            1  0.333  2 ==> 1
                                      257            1  0.133  1 --> 0
                                      258            1  0.400  2 ==> 0
                                      261            1  0.158  2 --> 1
         node_67 --> Anseranas semipa 4              1  0.167  1 --> 0
                                      12             1  0.333  2 --> 1
                                      50             1  0.250  1 ==> 0
                                      57             1  0.125  1 --> 0
                                      78             1  0.250  0 ==> 1
                                      89             1  0.200  1 ==> 0
                                      95             1  0.222  0 ==> 1
                                      97             1  0.167  1 ==> 0
                                      104            1  0.143  1 ==> 0
                                      106            1  0.286  0 ==> 1
                                      114            1  0.500  1 ==> 0
                                      127            1  0.333  1 ==> 0
                                      139            1  0.125  1 --> 0
                                      172            1  0.182  1 ==> 0
                                      195            1  0.083  1 ==> 0
                                      210            1  0.167  1 ==> 0
                                      214            1  0.250  0 ==> 1
                                      260            1  0.167  0 ==> 1
                                      266            1  0.200  1 ==> 0
                                      272            1  0.250  0 ==> 1
                                      276            1  0.250  1 ==> 0
                                      285            1  0.600  3 --> 2
         node_67 --> node_66          2              1  0.133  1 --> 0
                                      10             1  0.125  0 --> 1
                                      11             1  0.333  0 --> 1
                                      24             1  0.143  0 --> 1
                                      34             1  0.333  1 --> 0
                                      36             1  0.333  1 --> 0
                                      48             1  0.333  1 --> 0
                                      54             1  0.167  0 --> 1
                                      56             1  0.333  0 --> 1
                                      58             1  0.200  0 --> 1
                                      61             1  0.333  0 --> 1
                                      63             1  0.500  1 --> 0
                                      71             1  0.286  0 --> 1
                                      87             1  0.250  1 --> 0
                                      90             1  0.200  0 ==> 1
                                      98             1  0.176  2 ==> 3
                                      102            1  0.167  0 ==> 1
                                      110            1  0.200  1 --> 0
                                      129            1  0.200  0 ==> 1
                                      131            1  0.167  0 --> 1
                                      148            1  0.375  0 ==> 3
                                      156            1  0.222  1 ==> 2
                                      165            1  0.200  0 --> 1
                                      168            1  0.222  0 --> 1
                                      172            1  0.182  1 --> 2
                                      175            1  0.143  1 --> 0
                                      176            1  0.167  1 --> 2
                                      182            1  0.200  1 --> 0
                                      189            1  0.167  1 ==> 0
                                      196            1  0.167  0 --> 1
                                      217            1  0.400  0 ==> 1
                                      229            1  0.200  1 --> 2
                                      231            1  0.286  1 ==> 0
                                      237            1  0.100  0 ==> 1
                                      253            1  0.200  0 --> 1
                                      256            1  0.143  0 --> 1
                                      290            1  0.333  0 --> 1
         node_66 --> Presbyornis perv 145            1  0.250  0 ==> 1
                                      157            1  0.222  0 ==> 1
                                      160            1  0.167  1 ==> 2
                                      170            1  0.125  0 ==> 1
                                      171            1  0.143  0 --> 1
                                      204            1  0.250  0 ==> 1
                                      205            1  0.143  0 ==> 1
                                      218            1  0.143  0 ==> 1
                                      235            1  0.143  0 ==> 1
                                      257            2  0.133  0 ==> 2
                                      268            1  0.200  1 ==> 0
                                      269            1  0.167  0 ==> 1
                                      270            1  0.167  0 ==> 1
                                      273            1  0.154  1 ==> 2
         node_66 --> Wilaru tedfordi  101            1  0.125  0 ==> 1
                                      128            1  0.250  0 ==> 1
                                      131            1  0.167  1 ==> 2
                                      140            1  0.286  0 ==> 1
                                      141            1  0.167  0 ==> 1
                                      153            1  0.143  1 ==> 0
                                      161            1  0.154  1 --> 0
                                      163            1  0.250  1 ==> 2
                                      166            1  0.250  0 ==> 1
                                      187            1  0.143  0 ==> 1
                                      188            1  0.125  0 ==> 1
                                      209            1  0.167  0 ==> 1
                                      221            1  0.091  0 --> 1
                                      236            1  0.250  1 --> 0
                                      259            1  0.333  0 ==> 2
                                      261            2  0.158  1 ==> 3
                                      263            1  0.182  1 ==> 2
                                      271            1  0.143  0 ==> 1
         node_72 --> node_71          9              1  0.250  0 ==> 1
                                      70             1  0.273  2 --> 1
                                      74             1  0.125  1 ==> 0
                                      79             1  0.333  0 ==> 1
                                      80             1  0.154  0 --> 1
                                      82             1  0.500  1 --> 0
                                      93             1  0.286  0 --> 2
                                      116            1  0.500  0 ==> 1
                                      118            1  0.375  0 --> 1
                                      122            1  0.182  0 ==> 1
                                      137            1  0.167  0 --> 1
                                      140            1  0.286  0 ==> 1
                                      153            1  0.143  1 ==> 0
                                      157            1  0.222  0 ==> 1
                                      158            1  0.500  1 --> 2
                                      180            1  0.182  1 ==> 2
                                      184            1  0.125  1 ==> 0
                                      188            1  0.125  0 ==> 1
                                      257            1  0.133  1 ==> 2
                                      261            1  0.158  2 ==> 3
                                      269            1  0.167  0 ==> 1
                                      270            1  0.167  0 ==> 1
                                      271            1  0.143  0 ==> 1
                                      277            1  0.500  0 ==> 1
         node_71 --> node_70          61             1  0.333  0 --> 1
                                      66             1  0.200  0 --> 1
                                      85             1  0.250  0 --> 1
                                      102            1  0.167  0 --> 1
                                      138            1  0.250  0 --> 1
                                      145            1  0.250  0 --> 1
                                      148            1  0.375  0 --> 2
                                      155            1  0.250  0 ==> 1
                                      166            1  0.250  0 --> 1
                                      168            1  0.222  0 --> 1
                                      172            1  0.182  1 --> 2
                                      174            1  0.200  1 --> 0
                                      176            1  0.167  1 --> 2
                                      182            1  0.200  1 --> 2
                                      203            1  0.250  0 --> 1
                                      207            1  0.364  1 ==> 2
                                      213            1  0.083  1 --> 0
                                      218            1  0.143  0 --> 1
                                      224            1  0.250  0 --> 1
                                      249            1  0.125  2 --> 1
                                      273            1  0.154  1 --> 2
                                      274            1  0.143  0 ==> 1
         node_70 --> node_68          70             1  0.273  1 --> 2
                                      82             1  0.500  0 --> 1
                                      96             1  0.500  0 ==> 2
                                      113            1  0.500  0 ==> 1
                                      118            1  0.375  1 --> 0
                                      137            1  0.167  1 --> 0
                                      162            1  1.000  0 ==> 1
                                      179            1  0.111  1 ==> 0
                                      231            1  0.286  1 ==> 0
                                      278            1  0.200  2 ==> 1
         node_68 --> Anser caerulesce 1              2  0.125  2 ==> 0
                                      14             1  0.167  1 ==> 0
                                      24             1  0.143  0 ==> 1
                                      81             1  0.182  1 ==> 0
                                      83             1  0.333  0 ==> 1
                                      86             1  0.200  2 --> 0
                                      108            1  0.143  1 ==> 0
                                      145            1  0.250  1 --> 0
                                      165            1  0.200  0 --> 1
                                      168            1  0.222  1 --> 2
                                      171            1  0.143  1 --> 0
                                      204            1  0.250  0 ==> 1
                                      213            1  0.083  0 --> 1
                                      224            1  0.250  1 --> 0
                                      228            1  0.500  1 ==> 0
                                      237            1  0.100  0 ==> 1
                                      249            1  0.125  1 ==> 0
                                      252            1  0.091  0 ==> 1
                                      256            1  0.143  0 --> 1
                                      269            1  0.167  1 ==> 2
                                      270            1  0.167  1 ==> 0
         node_68 --> Cereopsis novaeh 11             1  0.333  0 ==> 1
                                      13             1  0.182  1 ==> 2
                                      16             1  0.250  0 ==> 1
                                      25             1  0.111  1 ==> 0
                                      30             1  0.500  1 ==> 0
                                      43             1  0.429  2 ==> 0
                                      51             1  0.167  1 ==> 0
                                      52             1  0.200  0 ==> 1
                                      59             1  0.250  0 ==> 1
                                      61             1  0.333  1 --> 0
                                      72             1  0.250  1 ==> 0
                                      85             1  0.250  1 --> 0
                                      89             1  0.200  1 ==> 0
                                      93             1  0.286  2 ==> 1
                                      101            1  0.125  0 ==> 1
                                      116            1  0.500  1 ==> 0
                                      122            1  0.182  1 ==> 0
                                      138            1  0.250  1 --> 0
                                      148            1  0.375  2 --> 0
                                      153            1  0.143  0 ==> 1
                                      157            1  0.222  1 ==> 0
                                      163            1  0.250  1 ==> 2
                                      176            1  0.167  2 --> 1
                                      178            1  0.333  0 ==> 1
                                      182            1  0.200  2 --> 1
                                      186            1  1.000  0 ==> 1
                                      198            1  0.143  0 ==> 1
                                      205            1  0.143  0 ==> 1
                                      216            1  0.091  1 ==> 0
                                      230            1  0.133  0 ==> 1
                                      233            1  0.200  0 ==> 1
                                      249            1  0.125  1 --> 2
                                      257            1  0.133  2 ==> 1
                                      260            1  0.167  0 ==> 1
                                      261            1  0.158  3 ==> 2
                                      265            1  0.214  0 ==> 1
                                      273            1  0.154  2 --> 1
         node_70 --> node_69          21             1  1.000  0 ==> 1
                                      58             1  0.200  0 ==> 1
                                      80             1  0.154  1 ==> 2
                                      90             1  0.200  0 ==> 1
                                      97             1  0.167  1 ==> 0
                                      128            1  0.250  0 ==> 1
                                      130            1  0.143  0 ==> 1
                                      131            1  0.167  0 --> 1
                                      140            1  0.286  1 ==> 2
                                      164            1  0.500  0 ==> 1
                                      266            1  0.200  1 ==> 0
         node_69 --> Malacorhynchus m 1              2  0.125  2 ==> 0
                                      2              1  0.133  1 ==> 2
                                      10             1  0.125  0 ==> 1
                                      13             1  0.182  1 ==> 2
                                      14             1  0.167  1 ==> 2
                                      24             1  0.143  0 ==> 1
                                      66             1  0.200  1 --> 0
                                      76             1  0.143  0 ==> 1
                                      86             1  0.200  2 --> 1
                                      98             2  0.176  1 ==> 3
                                      101            1  0.125  0 ==> 1
                                      102            1  0.167  1 --> 0
                                      103            1  0.143  0 ==> 1
                                      106            1  0.286  0 ==> 1
                                      119            1  0.500  0 ==> 1
                                      129            1  0.200  0 ==> 1
                                      130            1  0.143  1 ==> 2
                                      131            1  0.167  1 ==> 2
                                      149            1  0.500  0 ==> 1
                                      160            1  0.167  1 ==> 2
                                      161            1  0.154  0 ==> 1
                                      165            1  0.200  0 --> 1
                                      166            1  0.250  1 --> 0
                                      168            1  0.222  1 --> 2
                                      173            1  0.167  0 ==> 1
                                      184            1  0.125  0 ==> 1
                                      187            1  0.143  0 ==> 1
                                      200            1  0.182  0 ==> 1
                                      203            1  0.250  1 --> 0
                                      209            1  0.167  0 ==> 1
                                      216            1  0.091  1 ==> 0
                                      218            1  0.143  1 --> 0
                                      256            1  0.143  0 --> 1
                                      258            1  0.400  2 ==> 0
         node_69 --> Tadorna tadornoi 25             1  0.111  1 ==> 0
                                      47             1  0.143  0 ==> 1
                                      74             1  0.125  0 ==> 1
                                      125            1  0.400  0 ==> 1
                                      150            1  0.100  0 ==> 1
                                      170            1  0.125  0 ==> 1
                                      171            1  0.143  1 --> 0
                                      174            1  0.200  0 --> 1
                                      204            1  0.250  0 ==> 1
                                      221            1  0.091  1 ==> 0
                                      230            1  0.133  0 ==> 1
                                      237            1  0.100  0 ==> 1
         node_71 --> Dendrocygna eyto 13             1  0.182  1 ==> 0
                                      14             1  0.167  1 ==> 2
                                      78             1  0.250  0 ==> 1
                                      86             1  0.200  2 --> 1
                                      88             1  0.125  0 ==> 1
                                      103            1  0.143  0 ==> 1
                                      106            2  0.286  0 ==> 2
                                      120            1  0.400  0 ==> 1
                                      160            1  0.167  1 ==> 2
                                      177            1  0.333  0 ==> 1
                                      187            1  0.143  0 ==> 1
                                      195            1  0.083  1 ==> 0
                                      209            1  0.167  0 ==> 1
                                      252            1  0.091  0 ==> 1
                                      258            1  0.400  2 ==> 1
                                      260            1  0.167  0 ==> 1
         node_74 --> Vegavis iaai     73             1  0.167  0 ==> 1
                                      89             1  0.200  1 ==> 0
                                      98             1  0.176  1 ==> 0
                                      102            1  0.167  0 ==> 1
                                      120            1  0.400  0 ==> 1
                                      127            1  0.333  1 ==> 0
                                      129            1  0.200  0 ==> 1
                                      130            1  0.143  1 ==> 2
                                      131            1  0.167  1 ==> 2
                                      156            1  0.222  1 ==> 2
                                      160            1  0.167  1 ==> 2
                                      161            1  0.154  0 ==> 1
                                      173            1  0.167  0 --> 1
                                      180            1  0.182  1 ==> 2
                                      195            1  0.083  1 ==> 0
                                      200            2  0.182  0 ==> 2
                                      202            1  0.333  1 ==> 0
                                      203            1  0.250  0 ==> 1
                                      207            1  0.364  1 --> 4
                                      209            1  0.167  0 ==> 1
                                      218            1  0.143  0 ==> 2
                                      224            1  0.250  0 ==> 1
                                      228            1  0.500  1 ==> 0
                                      229            1  0.200  1 ==> 2
                                      257            1  0.133  1 ==> 2
                                      289            1  0.333  0 ==> 1
         node_84 --> node_83          4              1  0.167  0 --> 1
                                      18             1  0.222  0 ==> 1
                                      63             1  0.500  0 ==> 2
                                      79             1  0.333  0 --> 2
                                      109            1  0.333  0 ==> 1
                                      176            1  0.167  1 ==> 2
                                      180            1  0.182  1 ==> 2
                                      185            1  0.167  0 ==> 1
                                      194            1  0.500  0 --> 1
                                      199            1  0.143  1 --> 0
                                      202            1  0.333  1 ==> 2
                                      207            1  0.364  0 ==> 3
                                      219            1  0.200  0 --> 1
                                      236            1  0.250  0 --> 1
                                      252            1  0.091  0 --> 1
                                      253            1  0.200  1 ==> 0
                                      257            1  0.133  1 --> 0
                                      263            1  0.182  1 --> 2
                                      281            1  0.250  0 --> 1
                                      283            1  0.167  1 ==> 2
                                      287            1  1.000  2 --> 0
         node_83 --> node_81          7              1  0.667  1 --> 2
                                      16             1  0.250  0 --> 1
                                      18             1  0.222  1 --> 2
                                      19             1  0.333  0 --> 1
                                      29             1  0.500  2 --> 1
                                      49             1  0.667  1 ==> 2
                                      52             1  0.200  0 ==> 1
                                      58             1  0.200  1 ==> 0
                                      174            1  0.200  0 ==> 1
                                      175            1  0.143  0 --> 1
                                      181            1  0.125  1 ==> 0
                                      195            1  0.083  1 ==> 0
                                      208            1  0.167  0 ==> 2
                                      212            1  0.250  0 --> 2
                                      221            1  0.091  0 ==> 1
                                      222            1  0.200  0 ==> 1
                                      227            1  0.400  0 --> 1
                                      233            1  0.200  0 ==> 1
                                      239            1  0.333  1 ==> 0
                                      245            1  0.333  0 --> 2
                                      246            1  0.167  0 ==> 1
                                      265            1  0.214  0 --> 2
                                      267            1  0.200  0 ==> 1
                                      268            1  0.200  1 --> 0
                                      280            1  0.400  0 ==> 1
                                      282            1  1.000  0 ==> 1
         node_81 --> node_80          53             1  0.400  0 --> 1
                                      71             1  0.286  0 --> 2
                                      80             1  0.154  1 --> 2
                                      104            1  0.143  1 --> 0
                                      182            2  0.200  0 ==> 2
                                      259            1  0.333  1 ==> 3
                                      261            1  0.158  2 ==> 3
         node_80 --> node_77          81             1  0.182  2 --> 1
                                      173            1  0.167  1 --> 0
                                      249            1  0.125  1 ==> 2
                                      265            1  0.214  2 --> 3
                                      268            1  0.200  0 --> 1
         node_77 --> node_76          63             1  0.500  2 --> 0
                                      199            1  0.143  0 ==> 1
                                      229            1  0.200  1 ==> 2
                                      237            1  0.100  0 ==> 1
         node_76 --> Barawertornis te 208            1  0.167  2 ==> 0
                                      225            1  0.125  1 --> 0
                                      263            1  0.182  2 ==> 1
                                      273            1  0.154  1 ==> 0
         node_76 --> Ilbandornis laws 213            1  0.083  0 ==> 1
                                      230            1  0.133  0 ==> 1
                                      265            1  0.214  3 --> 2
                                      267            1  0.200  1 ==> 0
                                      269            1  0.167  0 ==> 1
                                      278            1  0.200  1 ==> 0
         node_77 --> Ilbandornis wood 279            1  0.188  1 ==> 2
         node_80 --> node_79          57             1  0.125  1 --> 0
                                      230            1  0.133  0 --> 1
                                      275            1  0.333  0 ==> 1
                                      287            1  1.000  0 --> 1
         node_79 --> Dromornis murray 25             1  0.111  1 ==> 0
                                      50             1  0.250  1 ==> 0
                                      80             1  0.154  2 --> 1
                                      217            1  0.400  1 ==> 2
                                      273            1  0.154  1 ==> 0
         node_79 --> node_78          195            1  0.083  0 ==> 1
                                      201            1  0.333  0 ==> 1
                                      215            1  0.200  1 ==> 0
                                      237            1  0.100  0 ==> 1
                                      265            1  0.214  2 --> 0
         node_78 --> Dromornis planei 54             1  0.167  0 ==> 1
         node_78 --> Dromornis stirto 42             1  0.500  0 ==> 1
                                      52             1  0.200  1 ==> 0
                                      223            1  0.100  1 ==> 0
                                      225            1  0.125  1 --> 0
         node_81 --> Genyornis newton 193            1  0.250  0 ==> 1
                                      201            1  0.333  0 ==> 1
                                      225            1  0.125  1 --> 0
                                      244            1  0.143  0 ==> 1
         node_83 --> node_82          28             1  0.667  1 --> 0
                                      47             1  0.143  0 ==> 1
                                      73             1  0.167  0 --> 1
                                      150            1  0.100  0 --> 1
                                      197            1  0.111  1 ==> 0
                                      216            1  0.091  1 ==> 0
                                      218            1  0.143  0 --> 2
                                      231            1  0.286  1 ==> 0
                                      237            1  0.100  0 ==> 1
                                      241            1  0.250  0 ==> 1
                                      243            1  0.400  1 ==> 2
                                      249            1  0.125  1 ==> 0
                                      259            1  0.333  1 --> 2
                                      275            1  0.333  0 ==> 1
         node_82 --> Gastornis gigant 54             1  0.167  0 ==> 1
                                      189            1  0.167  1 ==> 0
                                      219            1  0.200  1 --> 0
                                      230            1  0.133  0 ==> 1
                                      248            1  0.250  1 ==> 0
                                      257            1  0.133  0 --> 1
                                      271            1  0.143  1 ==> 0
                                      273            1  0.154  1 ==> 0
                                      278            1  0.200  1 ==> 2
                                      279            1  0.188  1 ==> 2
         node_82 --> Gastornis parise 88             1  0.125  0 ==> 1
                                      93             1  0.286  2 ==> 0
                                      194            1  0.500  1 --> 0
                                      199            1  0.143  0 --> 1
                                      223            1  0.100  1 ==> 0
                                      225            1  0.125  1 --> 0
                                      244            1  0.143  0 ==> 1
                                      252            1  0.091  1 --> 0
                                      262            1  0.250  1 ==> 2
                                      263            1  0.182  2 --> 1
         node_85 --> Patagornis marsh 16             1  0.250  0 ==> 1
                                      43             1  0.429  0 ==> 1
                                      51             1  0.167  0 ==> 1
                                      54             1  0.167  0 ==> 1
                                      66             1  0.200  0 ==> 1
                                      71             1  0.286  0 ==> 2
                                      80             1  0.154  1 ==> 0
                                      88             1  0.125  0 ==> 1
                                      144            1  0.167  1 ==> 0
                                      160            1  0.167  1 ==> 0
                                      163            1  0.250  1 --> 0
                                      176            1  0.167  1 ==> 0
                                      234            1  0.125  0 ==> 1
                                      250            1  0.250  0 ==> 1
                                      259            1  0.333  1 --> 4
                                      265            1  0.214  0 ==> 2
                                      272            1  0.250  0 ==> 1
         node_89 --> node_88          14             2  0.167  0 --> 2
                                      18             1  0.222  0 ==> 1
                                      27             1  1.000  0 ==> 1
                                      42             1  0.500  0 ==> 1
                                      85             1  0.250  0 ==> 1
                                      86             1  0.200  0 --> 2
                                      103            1  0.143  0 --> 1
                                      107            1  0.333  0 --> 1
                                      127            1  0.333  1 ==> 0
                                      129            1  0.200  0 ==> 1
                                      140            1  0.286  0 ==> 1
                                      147            1  0.500  0 --> 1
                                      173            1  0.167  1 ==> 0
                                      189            1  0.167  1 ==> 0
                                      229            1  0.200  1 --> 2
                                      248            1  0.250  1 ==> 0
                                      249            1  0.125  1 --> 2
                                      283            1  0.167  1 ==> 0
         node_88 --> node_87          4              1  0.167  0 --> 1
                                      25             1  0.111  1 --> 0
                                      45             1  0.250  1 ==> 0
                                      47             1  0.143  0 --> 1
                                      53             1  0.400  0 ==> 2
                                      55             1  0.250  0 ==> 1
                                      74             1  0.125  0 --> 1
                                      75             1  0.200  0 ==> 1
                                      78             1  0.250  0 --> 1
                                      79             1  0.333  0 --> 2
                                      89             1  0.200  1 ==> 0
                                      93             1  0.286  2 --> 0
                                      95             1  0.222  1 --> 0
                                      115            1  0.250  1 --> 0
                                      136            1  0.400  1 ==> 2
                                      137            1  0.167  1 --> 0
                                      139            1  0.125  0 --> 1
                                      143            1  0.400  1 --> 2
                                      153            1  0.143  1 --> 0
                                      155            1  0.250  0 --> 2
                                      156            1  0.222  1 --> 0
                                      160            1  0.167  1 --> 2
                                      171            1  0.143  0 ==> 1
                                      198            1  0.143  1 ==> 0
                                      204            1  0.250  1 ==> 0
                                      205            1  0.143  1 ==> 0
                                      208            1  0.167  1 --> 0
                                      211            1  0.200  1 ==> 0
                                      216            1  0.091  1 ==> 0
                                      218            1  0.143  0 ==> 1
                                      227            1  0.400  1 ==> 0
                                      228            1  0.500  1 ==> 2
                                      247            1  0.250  0 --> 1
                                      257            1  0.133  1 --> 2
                                      262            1  0.250  1 --> 2
                                      274            1  0.143  0 --> 1
                                      278            1  0.200  1 --> 2
         node_87 --> Burhinus grallar 11             1  0.333  0 ==> 1
                                      13             1  0.182  1 ==> 0
                                      19             1  0.333  0 ==> 1
                                      23             1  0.333  0 ==> 1
                                      31             1  0.200  0 ==> 1
                                      50             1  0.250  1 ==> 0
                                      57             1  0.125  0 ==> 1
                                      71             1  0.286  0 ==> 1
                                      87             1  0.250  1 ==> 0
                                      102            1  0.167  0 ==> 1
                                      106            2  0.286  0 ==> 2
                                      107            1  0.333  1 ==> 2
                                      110            1  0.200  0 ==> 1
                                      111            1  0.200  0 ==> 1
                                      112            1  0.500  0 ==> 1
                                      148            1  0.375  0 ==> 3
                                      151            1  0.333  1 ==> 0
                                      154            1  0.500  1 ==> 0
                                      163            1  0.250  1 ==> 2
                                      175            1  0.143  1 ==> 0
                                      176            1  0.167  1 ==> 2
                                      180            2  0.182  0 ==> 2
                                      181            1  0.125  1 ==> 0
                                      202            2  0.333  0 ==> 2
                                      206            1  0.250  1 --> 0
                                      219            1  0.200  0 ==> 1
                                      231            1  0.286  1 ==> 2
                                      241            1  0.250  0 ==> 1
                                      246            1  0.167  0 ==> 1
                                      261            1  0.158  2 ==> 3
                                      275            1  0.333  0 ==> 1
                                      280            1  0.400  0 ==> 1
         node_87 --> node_86          14             2  0.167  2 --> 0
                                      70             1  0.273  0 ==> 1
                                      73             1  0.167  0 ==> 1
                                      98             3  0.176  3 ==> 0
                                      101            1  0.125  1 ==> 0
                                      103            1  0.143  1 --> 0
                                      114            1  0.500  2 ==> 3
                                      116            2  0.500  0 --> 2
                                      130            1  0.143  1 ==> 0
                                      131            1  0.167  1 ==> 0
                                      140            1  0.286  1 ==> 2
                                      147            1  0.500  1 --> 0
                                      157            1  0.222  0 ==> 1
                                      158            1  0.500  2 ==> 1
                                      165            1  0.200  1 ==> 0
                                      170            1  0.125  1 ==> 0
                                      176            1  0.167  1 ==> 0
                                      196            1  0.167  1 ==> 0
                                      209            1  0.167  0 ==> 1
                                      210            1  0.167  1 ==> 0
                                      213            1  0.083  0 ==> 1
                                      215            1  0.200  1 ==> 0
                                      223            1  0.100  1 ==> 0
                                      229            1  0.200  2 --> 1
                                      236            1  0.250  1 ==> 0
                                      244            1  0.143  0 ==> 1
                                      245            1  0.333  1 ==> 0
                                      252            1  0.091  0 ==> 1
                                      276            1  0.250  1 ==> 0
                                      279            1  0.188  1 ==> 0
                                      289            1  0.333  0 ==> 1
         node_86 --> Antigone rubicun 1              1  0.125  0 ==> 1
                                      26             1  0.167  0 ==> 1
                                      70             1  0.273  1 ==> 2
                                      74             1  0.125  1 --> 0
                                      76             1  0.143  1 ==> 0
                                      78             1  0.250  1 --> 0
                                      79             1  0.333  2 --> 0
                                      80             2  0.154  2 ==> 0
                                      81             1  0.182  1 ==> 0
                                      85             1  0.250  1 ==> 0
                                      86             1  0.200  2 ==> 0
                                      87             1  0.250  1 ==> 2
                                      95             2  0.222  0 ==> 2
                                      97             1  0.167  0 ==> 1
                                      104            1  0.143  1 ==> 0
                                      108            1  0.143  1 ==> 0
                                      115            1  0.250  0 --> 1
                                      129            1  0.200  1 ==> 0
                                      134            1  0.333  0 ==> 1
                                      139            1  0.125  1 --> 0
                                      155            1  0.250  2 --> 0
                                      156            1  0.222  0 --> 1
                                      160            1  0.167  2 --> 1
                                      161            1  0.154  0 ==> 1
                                      164            1  0.500  0 ==> 1
                                      185            1  0.167  0 ==> 1
                                      197            1  0.111  1 ==> 0
                                      221            1  0.091  0 ==> 1
                                      222            1  0.200  0 ==> 1
                                      237            1  0.100  0 ==> 1
                                      260            1  0.167  0 ==> 1
                                      273            1  0.154  1 ==> 2
                                      274            1  0.143  1 --> 0
         node_86 --> Porphyrio melano 2              1  0.133  0 ==> 1
                                      8              1  0.200  0 ==> 1
                                      10             1  0.125  1 ==> 0
                                      13             1  0.182  1 ==> 2
                                      52             1  0.200  0 ==> 1
                                      66             1  0.200  0 ==> 1
                                      84             1  0.250  0 ==> 1
                                      107            1  0.333  1 --> 0
                                      120            1  0.400  0 ==> 2
                                      122            2  0.182  0 ==> 2
                                      137            1  0.167  0 --> 1
                                      138            1  0.250  0 ==> 1
                                      141            1  0.167  1 ==> 0
                                      143            1  0.400  2 ==> 0
                                      144            1  0.167  1 ==> 0
                                      150            1  0.100  0 ==> 1
                                      153            1  0.143  0 --> 1
                                      172            1  0.182  1 ==> 2
                                      179            1  0.111  1 ==> 0
                                      184            1  0.125  1 ==> 0
                                      195            1  0.083  1 ==> 0
                                      200            2  0.182  0 ==> 2
                                      207            1  0.364  0 ==> 1
                                      208            1  0.167  0 --> 1
                                      235            1  0.143  0 ==> 1
                                      240            1  0.333  1 ==> 2
                                      243            1  0.400  1 ==> 2
                                      247            1  0.250  1 --> 0
                                      256            1  0.143  1 ==> 0
                                      257            1  0.133  2 --> 1
                                      258            1  0.400  2 ==> 0
                                      261            2  0.158  2 ==> 0
                                      262            1  0.250  2 --> 1
                                      269            1  0.167  1 ==> 0
                                      271            1  0.143  1 ==> 0
                                      272            1  0.250  0 ==> 1
                                      278            1  0.200  2 --> 1
         node_88 --> Cariama cristata 8              1  0.200  0 ==> 1
                                      67             1  0.333  0 ==> 2
                                      71             1  0.286  0 ==> 2
                                      97             1  0.167  0 ==> 1
                                      125            1  0.400  0 ==> 1
                                      130            1  0.143  1 ==> 2
                                      135            1  0.400  0 --> 2
                                      138            1  0.250  0 ==> 1
                                      141            1  0.167  1 ==> 0
                                      144            1  0.167  1 ==> 0
                                      145            1  0.250  0 ==> 1
                                      146            1  0.250  0 ==> 1
                                      157            1  0.222  0 ==> 2
                                      167            1  0.250  0 --> 1
                                      172            1  0.182  1 ==> 0
                                      185            1  0.167  0 ==> 1
                                      221            1  0.091  0 ==> 1
                                      224            1  0.250  0 ==> 1
                                      235            1  0.143  0 ==> 1
                                      236            1  0.250  1 ==> 2
                                      259            1  0.333  1 --> 2
                                      260            1  0.167  0 ==> 1
                                      263            1  0.182  1 ==> 2
                                      265            1  0.214  0 ==> 2
                                      269            1  0.167  1 ==> 2
         node_90 --> Brontornis burme 201            1  0.333  0 ==> 1
                                      205            1  0.143  1 ==> 0
                                      216            1  0.091  1 ==> 0
                                      222            1  0.200  0 ==> 1
                                      244            1  0.143  0 --> 1
                                      249            1  0.125  1 ==> 0
                                      259            1  0.333  1 --> 4
                                      261            1  0.158  2 --> 3
                                      263            1  0.182  1 ==> 0
                                      269            1  0.167  1 ==> 0
                                      279            2  0.188  1 ==> 3

paup> pset opt=deltran


paup> describetrees / apolist=yes


Tree description:

  Unrooted tree(s) rooted using outgroup method
  Optimality criterion = parsimony
    Character-status summary:
      Of 290 total characters:
        60 characters are of type 'ord' (Wagner)
        230 characters are of type 'unord'
        All characters have equal weight
        3 characters are parsimony-uninformative
        Number of parsimony-informative characters = 287
    Gaps are treated as "missing"
    Multistate taxa interpreted as uncertainty
    Character-state optimization: Delayed transformation (DELTRAN)

Tree number 1 (rooted using user-specified outgroup)

Tree length = 1685
Consistency index (CI) = 0.2421
Homoplasy index (HI) = 0.7579
CI excluding uninformative characters = 0.2408
HI excluding uninformative characters = 0.7592
Retention index (RI) = 0.6438
Rescaled consistency index (RC) = 0.1559

                                                        /----- Megapodius eremi
                                                    /--58----- Megapodius reinw
                                               /---59--------- Eulipoa wallacei
                                          /---60-------------- Macrocephalon ma
                                          |             /----- Alectura lathami
                                      /--61         /--56----- Leipoa ocellata
                                      |   \--------57--------- Talegalla fuscir
                                      |                 /----- Gallus gallus
                                 /---62             /--51----- Phasianus colchi
                                 |    |        /---52--------- Coturnix pectora
                                 |    |   /---53-------------- Acryllium vultur
                            /---63    \--55             /----- Crax rubra
                            |    |        \------------54----- Ortalis vetula
                       /---64    \---------------------------- Megavitiornis al
                       |    \--------------------------------- Sylviornis neoca
                       |                                /----- Anser caerulesce
                       |                            /--68----- Cereopsis novaeh
                       |                       /---70   /----- Malacorhynchus m
                       |                  /---71    \--69----- Tadorna tadornoi
                   /--75                  |    \-------------- Dendrocygna eyto
                   |   |              /--72             /----- Presbyornis perv
                   |   |              |   |         /--66----- Wilaru tedfordi
                   |   |         /---73   \--------67--------- Anseranas semipa
                   |   |         |    |                 /----- Anhima cornuta
                   |   \--------74    \----------------65----- Chauna torquata
                   |             \---------------------------- Vegavis iaai
              /---84                                    /----- Barawertornis te
              |    |                                /--76----- Ilbandornis laws
              |    |                           /---77--------- Ilbandornis wood
              |    |                           |        /----- Dromornis planei
              |    |                      /---80    /--78----- Dromornis stirto
         /---85    |                  /--81    \---79--------- Dromornis murray
         |    |    |                  |   \------------------- Genyornis newton
         |    |    \-----------------83                 /----- Gastornis gigant
         |    |                       \----------------82----- Gastornis parise
     /--89    \----------------------------------------------- Patagornis marsh
     |   |                                              /----- Antigone rubicun
     |   |                                          /--86----- Porphyrio melano
/---90   |                                     /---87--------- Burhinus grallar
|    |   \------------------------------------88-------------- Cariama cristata
|    \-------------------------------------------------------- Brontornis burme
|                                                       /----- Lithornis plebiu
|                                                   /--49----- Paracathartes ho
|                                              /---50--------- Lithornis promis
|                                         /---94-------------- Tinamus major
|                                     /--93------------------- Dinornis robustu
|                                /---92----------------------- Dromaius novaeho
\-------------------------------91---------------------------- Struthio camelus

Apomorphy lists:

               Branch                 Character  Steps     CI   Change
----------------------------------------------------------------------
         node_91 --> node_92          9              1  0.250  0 ==> 1
                                      13             1  0.182  1 ==> 2
                                      23             1  0.333  0 ==> 1
                                      81             1  0.182  1 ==> 2
                                      176            1  0.167  1 ==> 2
                                      212            1  0.250  2 ==> 0
                                      223            1  0.100  1 ==> 0
                                      244            1  0.143  0 --> 1
                                      247            1  0.250  0 --> 1
                                      255            1  0.167  0 ==> 1
                                      261            1  0.158  2 --> 3
                                      263            1  0.182  1 ==> 2
                                      274            1  0.143  0 --> 1
         node_92 --> node_93          31             1  0.200  0 ==> 1
                                      86             1  0.200  0 --> 2
                                      195            1  0.083  1 ==> 0
                                      206            1  0.250  0 --> 1
                                      227            1  0.400  1 ==> 0
                                      230            1  0.133  0 --> 1
                                      257            1  0.133  0 --> 1
                                      269            1  0.167  1 ==> 0
                                      270            1  0.167  1 ==> 0
         node_93 --> node_94          15             1  1.000  1 ==> 0
                                      109            1  0.333  1 ==> 0
                                      131            1  0.167  1 --> 2
                                      139            1  0.125  0 --> 1
                                      148            1  0.375  0 --> 3
                                      159            1  0.333  0 --> 1
                                      173            1  0.167  1 ==> 0
                                      175            1  0.143  1 ==> 0
                                      177            2  0.333  0 ==> 2
                                      179            1  0.111  1 ==> 0
                                      181            1  0.125  0 ==> 1
                                      187            1  0.143  0 ==> 1
                                      198            1  0.143  1 ==> 0
                                      199            1  0.143  0 --> 1
                                      200            1  0.182  0 ==> 1
                                      205            1  0.143  1 ==> 0
                                      207            1  0.364  3 --> 1
                                      208            1  0.167  0 --> 1
                                      216            1  0.091  1 ==> 0
                                      217            1  0.400  1 ==> 2
                                      218            1  0.143  0 ==> 2
                                      236            1  0.250  2 ==> 1
                                      239            1  0.333  0 ==> 1
                                      245            1  0.333  2 ==> 0
                                      249            2  0.125  2 ==> 0
                                      250            1  0.250  1 ==> 0
                                      251            1  0.500  1 ==> 0
                                      257            1  0.133  1 ==> 2
                                      281            1  0.250  1 ==> 0
         node_94 --> Tinamus major    1              2  0.125  0 --> 2
                                      5              1  0.500  0 ==> 1
                                      10             1  0.125  1 --> 0
                                      23             1  0.333  1 ==> 0
                                      45             1  0.250  1 ==> 0
                                      55             1  0.250  0 --> 1
                                      57             1  0.125  0 ==> 1
                                      59             1  0.250  0 ==> 1
                                      70             2  0.273  3 --> 1
                                      76             1  0.143  1 --> 0
                                      78             2  0.250  0 ==> 2
                                      83             1  0.333  0 ==> 1
                                      88             1  0.125  0 ==> 1
                                      91             1  0.200  0 ==> 1
                                      95             1  0.222  1 ==> 2
                                      99             1  0.500  0 ==> 1
                                      100            1  0.500  0 ==> 1
                                      105            1  0.333  0 ==> 1
                                      111            1  0.200  0 ==> 1
                                      118            1  0.375  0 ==> 1
                                      120            1  0.400  0 ==> 2
                                      121            1  0.500  0 ==> 1
                                      122            2  0.182  0 ==> 2
                                      124            1  0.500  0 ==> 1
                                      125            1  0.400  0 ==> 2
                                      126            1  0.500  0 ==> 1
                                      132            1  0.500  0 ==> 1
                                      133            1  1.000  0 --> 2
                                      134            1  0.333  0 ==> 1
                                      135            1  0.400  0 --> 1
                                      142            1  0.500  0 ==> 1
                                      146            1  0.250  0 ==> 1
                                      147            1  0.500  0 --> 1
                                      153            1  0.143  1 ==> 0
                                      160            1  0.167  1 ==> 0
                                      167            1  0.250  0 --> 1
                                      172            1  0.182  1 ==> 0
                                      189            1  0.167  1 ==> 0
                                      197            1  0.111  0 --> 1
                                      202            1  0.333  0 ==> 1
                                      210            1  0.167  1 --> 0
                                      229            1  0.200  1 --> 0
                                      233            1  0.200  1 ==> 0
                                      242            1  0.333  1 --> 0
                                      252            1  0.091  0 ==> 1
                                      254            1  0.250  1 ==> 0
                                      255            1  0.167  1 ==> 0
                                      259            1  0.333  3 ==> 0
                                      263            1  0.182  2 ==> 1
                                      265            1  0.214  0 --> 2
                                      283            1  0.167  1 --> 2
                                      286            1  0.667  0 --> 1
         node_94 --> node_50          71             1  0.286  0 ==> 2
                                      74             1  0.125  0 ==> 1
                                      77             1  0.200  0 ==> 1
                                      92             1  0.500  0 ==> 1
                                      95             1  0.222  1 ==> 0
                                      96             1  0.500  0 ==> 3
                                      135            1  0.400  0 --> 2
                                      143            1  0.400  0 --> 2
                                      152            1  0.250  1 ==> 0
                                      155            1  0.250  0 ==> 2
                                      161            1  0.154  0 ==> 1
                                      188            1  0.125  0 --> 1
                                      219            1  0.200  0 ==> 1
                                      237            1  0.100  0 ==> 1
                                      241            1  0.250  0 ==> 1
                                      244            1  0.143  1 ==> 0
                                      246            1  0.167  1 ==> 0
                                      247            1  0.250  1 ==> 0
                                      261            2  0.158  3 ==> 1
                                      271            1  0.143  1 ==> 0
                                      274            1  0.143  1 ==> 0
                                      276            1  0.250  1 ==> 0
                                      278            1  0.200  1 ==> 2
                                      279            1  0.188  1 ==> 0
         node_50 --> node_49          26             1  0.167  1 --> 0
                                      55             1  0.250  0 --> 1
                                      107            1  0.333  0 ==> 2
                                      160            1  0.167  1 ==> 2
                                      167            1  0.250  0 --> 1
         node_49 --> Lithornis plebiu 102            1  0.167  0 ==> 1
                                      106            1  0.286  0 ==> 1
                                      252            1  0.091  0 ==> 1
         node_49 --> Paracathartes ho 76             1  0.143  1 --> 0
                                      96             1  0.500  3 ==> 2
                                      136            1  0.400  1 --> 2
                                      141            1  0.167  1 ==> 0
                                      148            1  0.375  3 ==> 0
                                      155            1  0.250  2 ==> 1
                                      156            2  0.222  0 ==> 2
                                      163            1  0.250  0 ==> 1
                                      195            1  0.083  0 ==> 1
                                      204            1  0.250  0 ==> 2
                                      233            1  0.200  1 ==> 0
                                      249            1  0.125  0 ==> 1
                                      253            1  0.200  1 ==> 0
                                      259            1  0.333  3 ==> 2
                                      283            1  0.167  1 --> 0
         node_50 --> Lithornis promis 9              1  0.250  1 --> 0
                                      47             1  0.143  0 ==> 1
                                      51             1  0.167  0 --> 1
                                      62             1  0.500  0 --> 1
                                      79             1  0.333  2 --> 0
                                      80             1  0.154  2 --> 1
                                      81             1  0.182  2 --> 1
                                      85             1  0.250  0 --> 1
                                      87             1  0.250  1 --> 2
                                      110            1  0.200  0 --> 1
                                      117            1  0.250  1 ==> 0
                                      136            1  0.400  1 --> 2
                                      137            1  0.167  1 ==> 0
                                      150            1  0.100  0 ==> 1
                                      184            1  0.125  0 ==> 1
                                      185            1  0.167  0 --> 1
                                      210            1  0.167  1 --> 0
                                      226            1  0.167  0 ==> 1
                                      229            1  0.200  1 --> 0
                                      234            1  0.125  0 ==> 1
                                      266            1  0.200  1 ==> 0
         node_93 --> Dinornis robustu 1              2  0.125  0 --> 2
                                      2              2  0.133  0 ==> 2
                                      10             1  0.125  1 --> 0
                                      25             1  0.111  0 ==> 1
                                      32             1  0.400  2 ==> 1
                                      51             1  0.167  0 --> 1
                                      64             1  0.500  1 ==> 0
                                      72             1  0.250  0 --> 1
                                      184            1  0.125  0 ==> 1
                                      185            1  0.167  0 --> 1
                                      192            1  1.000  0 ==> 1
                                      197            1  0.111  0 --> 1
                                      203            1  0.250  0 ==> 1
                                      208            1  0.167  0 --> 2
                                      211            1  0.200  0 ==> 1
                                      213            1  0.083  1 ==> 0
                                      214            1  0.250  0 ==> 1
                                      215            1  0.200  0 ==> 1
                                      228            1  0.500  1 ==> 0
                                      234            1  0.125  0 ==> 1
                                      235            1  0.143  1 ==> 0
                                      240            1  0.333  1 ==> 0
                                      242            1  0.333  1 --> 0
                                      248            1  0.250  1 ==> 0
                                      259            1  0.333  3 ==> 2
                                      265            1  0.214  0 --> 2
                                      268            1  0.200  1 ==> 0
                                      273            1  0.154  1 ==> 0
                                      279            2  0.188  1 ==> 3
                                      286            1  0.667  0 --> 1
         node_92 --> Dromaius novaeho 4              1  0.167  0 --> 1
                                      47             1  0.143  0 --> 1
                                      51             1  0.167  0 --> 1
                                      72             1  0.250  0 --> 1
                                      74             1  0.125  0 ==> 1
                                      75             1  0.200  0 ==> 1
                                      84             1  0.250  0 --> 1
                                      85             1  0.250  0 ==> 1
                                      87             1  0.250  1 ==> 2
                                      150            1  0.100  0 ==> 1
                                      188            1  0.125  0 --> 1
                                      193            1  0.250  0 --> 1
                                      199            1  0.143  0 --> 1
                                      207            1  0.364  3 --> 4
                                      219            1  0.200  0 ==> 1
                                      220            1  1.000  0 ==> 1
                                      226            1  0.167  0 ==> 1
                                      232            1  0.500  0 --> 1
                                      238            1  0.250  0 ==> 1
                                      253            1  0.200  1 ==> 0
                                      262            1  0.250  1 --> 2
                                      269            1  0.167  1 --> 2
                                      279            1  0.188  1 --> 2
                                      280            1  0.400  0 --> 1
                                      283            1  0.167  1 --> 2
         node_91 --> Struthio camelus 4              1  0.167  0 --> 1
                                      47             1  0.143  0 --> 1
                                      53             1  0.400  0 ==> 2
                                      66             1  0.200  0 ==> 1
                                      76             1  0.143  1 ==> 0
                                      84             1  0.250  0 --> 1
                                      86             1  0.200  0 ==> 1
                                      176            1  0.167  1 ==> 0
                                      177            1  0.333  0 ==> 1
                                      179            1  0.111  1 ==> 0
                                      188            1  0.125  0 --> 1
                                      193            1  0.250  0 --> 1
                                      198            1  0.143  1 ==> 0
                                      207            1  0.364  3 --> 4
                                      227            1  0.400  1 ==> 2
                                      229            1  0.200  1 ==> 0
                                      230            2  0.133  0 ==> 2
                                      232            1  0.500  0 --> 1
                                      234            1  0.125  0 ==> 1
                                      262            1  0.250  1 --> 2
                                      264            1  0.250  0 ==> 1
                                      265            1  0.214  0 ==> 1
                                      269            1  0.167  1 --> 2
                                      277            1  0.500  0 ==> 1
                                      280            2  0.400  0 ==> 2
                                      283            1  0.167  1 --> 2
         node_91 --> node_90          204            1  0.250  0 ==> 1
                                      211            1  0.200  0 ==> 1
                                      215            1  0.200  0 ==> 1
                                      233            1  0.200  1 ==> 0
                                      235            1  0.143  1 ==> 0
                                      236            1  0.250  2 ==> 1
                                      243            1  0.400  0 --> 1
                                      250            1  0.250  1 ==> 0
                                      251            1  0.500  1 ==> 0
                                      254            1  0.250  1 ==> 0
                                      257            1  0.133  0 --> 1
         node_90 --> node_89          5              1  0.500  0 --> 1
                                      22             1  1.000  0 --> 1
                                      26             1  0.167  1 --> 0
                                      34             1  0.333  0 --> 1
                                      39             1  1.000  0 --> 1
                                      41             1  1.000  0 --> 1
                                      43             1  0.429  3 --> 0
                                      49             1  0.667  0 --> 1
                                      50             1  0.250  0 --> 1
                                      56             1  0.333  1 --> 0
                                      67             1  0.333  1 --> 0
                                      70             3  0.273  3 --> 0
                                      109            1  0.333  1 --> 0
                                      143            1  0.400  0 --> 1
                                      151            1  0.333  0 --> 1
                                      180            1  0.182  2 --> 1
                                      181            1  0.125  0 --> 1
                                      182            2  0.200  2 --> 0
                                      183            1  1.000  0 --> 1
                                      184            1  0.125  0 --> 1
                                      196            1  0.167  0 ==> 1
                                      197            1  0.111  0 ==> 1
                                      199            1  0.143  0 --> 1
                                      207            1  0.364  3 --> 0
                                      212            1  0.250  2 ==> 1
                                      213            1  0.083  1 ==> 0
                                      239            1  0.333  0 ==> 1
                                      242            1  0.333  1 ==> 0
                                      245            1  0.333  2 ==> 1
                                      246            1  0.167  1 --> 0
                                      259            1  0.333  3 --> 1
                                      288            1  1.000  0 --> 1
         node_89 --> node_85          2              2  0.133  0 ==> 2
                                      3              1  0.500  0 ==> 2
                                      7              1  0.667  0 ==> 1
                                      20             1  1.000  0 ==> 1
                                      25             1  0.111  0 --> 1
                                      29             1  0.500  0 --> 1
                                      31             1  0.200  0 ==> 1
                                      32             1  0.400  2 ==> 1
                                      36             1  0.333  0 ==> 1
                                      93             1  0.286  0 --> 2
                                      168            1  0.222  0 ==> 1
                                      226            1  0.167  0 ==> 1
                                      249            1  0.125  2 --> 1
                                      270            1  0.167  1 ==> 0
         node_85 --> node_84          8              1  0.200  0 ==> 1
                                      10             1  0.125  1 ==> 0
                                      12             1  0.333  2 ==> 1
                                      44             1  0.750  3 --> 2
                                      60             1  1.000  0 ==> 1
                                      74             1  0.125  0 ==> 1
                                      77             1  0.200  0 ==> 1
                                      163            1  0.250  0 --> 1
                                      198            1  0.143  1 ==> 0
                                      202            1  0.333  0 ==> 1
                                      240            1  0.333  1 ==> 2
                                      269            1  0.167  1 ==> 0
         node_84 --> node_75          1              2  0.125  0 ==> 2
                                      28             1  0.667  0 --> 1
                                      64             1  0.500  1 ==> 2
                                      68             1  1.000  0 ==> 1
                                      137            1  0.167  1 --> 0
                                      141            1  0.167  1 --> 0
                                      205            1  0.143  1 ==> 0
                                      211            1  0.200  1 ==> 0
                                      215            1  0.200  1 ==> 0
                                      227            1  0.400  1 --> 0
                                      236            1  0.250  1 --> 0
                                      271            1  0.143  1 ==> 0
                                      278            1  0.200  1 ==> 2
                                      281            1  0.250  1 --> 0
         node_75 --> node_64          7              1  0.667  1 ==> 0
                                      12             1  0.333  1 ==> 0
                                      29             1  0.500  1 --> 2
                                      34             1  0.333  1 ==> 0
                                      52             1  0.200  0 ==> 1
                                      56             1  0.333  0 ==> 1
                                      78             2  0.250  0 ==> 2
                                      92             1  0.500  0 ==> 1
                                      94             1  0.500  1 --> 0
                                      95             1  0.222  1 ==> 2
                                      107            1  0.333  0 ==> 1
                                      118            1  0.375  0 ==> 1
                                      122            1  0.182  0 ==> 1
                                      126            1  0.500  0 ==> 1
                                      151            1  0.333  1 ==> 0
                                      155            1  0.250  0 ==> 2
                                      159            1  0.333  0 --> 1
                                      167            1  0.250  0 --> 1
                                      187            1  0.143  0 --> 1
                                      189            1  0.167  1 ==> 0
                                      204            1  0.250  1 ==> 0
                                      223            1  0.100  1 --> 0
                                      246            1  0.167  0 ==> 1
                                      254            1  0.250  0 --> 1
                                      255            1  0.167  0 ==> 1
                                      260            1  0.167  0 ==> 1
                                      261            1  0.158  2 ==> 1
                                      266            1  0.200  1 ==> 0
                                      273            1  0.154  1 ==> 0
         node_64 --> node_63          36             1  0.333  1 ==> 0
                                      79             1  0.333  2 --> 3
                                      100            1  0.500  0 --> 1
                                      121            1  0.500  0 --> 1
                                      132            1  0.500  0 --> 1
                                      163            1  0.250  1 ==> 0
                                      173            1  0.167  1 --> 0
                                      175            1  0.143  1 --> 0
                                      200            1  0.182  0 ==> 1
                                      237            1  0.100  0 ==> 1
                                      258            1  0.400  2 ==> 0
                                      267            1  0.200  0 ==> 1
                                      272            2  0.250  0 ==> 2
                                      276            1  0.250  1 ==> 0
                                      283            1  0.167  1 --> 0
         node_63 --> node_62          3              1  0.500  2 ==> 0
                                      25             1  0.111  1 --> 0
                                      45             1  0.250  1 --> 0
                                      54             1  0.167  0 ==> 1
                                      57             1  0.125  0 --> 1
                                      83             1  0.333  0 ==> 1
                                      85             1  0.250  0 --> 2
                                      86             1  0.200  0 --> 2
                                      87             1  0.250  1 --> 0
                                      88             1  0.125  0 --> 1
                                      99             1  0.500  0 --> 1
                                      112            2  0.500  0 --> 2
                                      120            1  0.400  0 --> 2
                                      124            1  0.500  0 --> 1
                                      125            1  0.400  0 --> 2
                                      128            1  0.250  0 --> 1
                                      135            1  0.400  0 --> 2
                                      142            1  0.500  0 --> 1
                                      143            1  0.400  1 --> 0
                                      147            1  0.500  0 --> 2
                                      153            1  0.143  1 --> 0
                                      160            1  0.167  1 --> 0
                                      168            1  0.222  1 --> 2
                                      172            1  0.182  1 ==> 0
                                      177            2  0.333  0 --> 2
                                      188            1  0.125  0 ==> 1
                                      196            1  0.167  1 ==> 0
                                      216            1  0.091  1 --> 0
                                      226            1  0.167  1 ==> 0
                                      235            1  0.143  0 ==> 1
                                      263            1  0.182  1 ==> 0
                                      286            1  0.667  0 --> 2
         node_62 --> node_55          2              1  0.133  2 ==> 1
                                      8              1  0.200  1 --> 0
                                      12             1  0.333  0 ==> 1
                                      43             1  0.429  0 --> 1
                                      59             1  0.250  0 ==> 1
                                      64             1  0.500  2 ==> 3
                                      81             1  0.182  1 --> 2
                                      122            1  0.182  1 --> 2
                                      133            1  1.000  0 --> 1
                                      134            1  0.333  0 ==> 1
                                      170            1  0.125  1 ==> 0
                                      180            1  0.182  1 ==> 0
                                      197            1  0.111  1 --> 0
                                      252            1  0.091  0 ==> 1
         node_55 --> node_53          24             1  0.143  0 ==> 1
                                      103            1  0.143  0 --> 1
                                      108            1  0.143  1 ==> 0
                                      123            1  1.000  0 ==> 1
                                      146            1  0.250  0 --> 1
                                      184            1  0.125  1 --> 0
                                      212            1  0.250  1 --> 0
                                      272            1  0.250  2 ==> 1
                                      273            1  0.154  0 ==> 1
                                      279            1  0.188  1 ==> 0
         node_53 --> Acryllium vultur 10             1  0.125  0 --> 1
                                      13             1  0.182  1 --> 0
                                      17             1  0.500  0 ==> 1
                                      73             1  0.167  0 --> 1
                                      118            1  0.375  1 --> 2
                                      125            1  0.400  2 ==> 0
                                      128            1  0.250  1 ==> 0
                                      168            1  0.222  2 ==> 1
                                      181            1  0.125  1 ==> 0
                                      198            1  0.143  0 ==> 1
                                      213            1  0.083  0 --> 1
                                      255            1  0.167  1 --> 0
                                      267            1  0.200  1 ==> 0
                                      269            1  0.167  0 ==> 1
         node_53 --> node_52          14             1  0.167  0 --> 1
                                      18             1  0.222  0 --> 1
                                      161            1  0.154  0 ==> 1
                                      169            1  0.500  0 --> 1
                                      207            1  0.364  0 ==> 1
                                      218            1  0.143  0 ==> 1
                                      249            1  0.125  1 ==> 0
                                      270            1  0.167  0 ==> 1
         node_52 --> Coturnix pectora 26             1  0.167  0 --> 1
                                      67             1  0.333  0 --> 2
                                      79             1  0.333  3 --> 2
                                      88             1  0.125  1 ==> 0
                                      114            1  0.500  2 --> 3
                                      118            1  0.375  1 --> 3
                                      119            1  0.500  0 ==> 1
                                      130            1  0.143  1 --> 0
                                      139            1  0.125  0 --> 1
                                      150            1  0.100  0 --> 1
                                      161            1  0.154  1 --> 2
                                      176            1  0.167  1 ==> 2
                                      188            1  0.125  1 ==> 0
                                      208            1  0.167  0 --> 1
                                      210            1  0.167  1 ==> 0
                                      234            1  0.125  0 --> 1
                                      261            1  0.158  1 --> 2
                                      271            1  0.143  0 ==> 1
                                      272            1  0.250  1 --> 0
         node_52 --> node_51          10             1  0.125  0 --> 1
                                      77             1  0.200  1 --> 0
                                      98             2  0.176  3 --> 1
                                      104            1  0.143  1 --> 0
                                      131            1  0.167  1 ==> 2
                                      140            1  0.286  0 ==> 1
                                      141            1  0.167  0 ==> 1
                                      170            1  0.125  0 ==> 1
                                      209            1  0.167  0 ==> 1
                                      223            1  0.100  0 ==> 1
                                      240            1  0.333  2 ==> 1
                                      255            1  0.167  1 --> 0
         node_51 --> Gallus gallus    2              1  0.133  1 ==> 0
                                      14             1  0.167  1 ==> 2
                                      26             1  0.167  0 --> 1
                                      67             1  0.333  0 --> 2
                                      97             1  0.167  0 ==> 1
                                      108            1  0.143  0 ==> 1
                                      130            1  0.143  1 ==> 2
                                      179            1  0.111  1 ==> 0
                                      212            1  0.250  0 ==> 1
                                      279            1  0.188  0 ==> 1
         node_51 --> Phasianus colchi 13             1  0.182  1 --> 0
                                      49             1  0.667  1 ==> 2
                                      54             1  0.167  1 ==> 0
                                      73             1  0.167  0 --> 1
                                      75             1  0.200  0 ==> 1
                                      79             1  0.333  3 ==> 0
                                      103            1  0.143  1 ==> 0
                                      114            1  0.500  2 --> 3
                                      130            1  0.143  1 --> 0
                                      139            1  0.125  0 --> 1
                                      150            1  0.100  0 --> 1
                                      157            1  0.222  0 ==> 1
                                      160            1  0.167  0 ==> 1
                                      161            1  0.154  1 --> 2
                                      175            1  0.143  0 ==> 1
                                      191            1  0.200  0 ==> 1
                                      200            1  0.182  1 ==> 2
                                      208            1  0.167  0 --> 1
                                      216            1  0.091  0 ==> 1
                                      218            1  0.143  1 ==> 2
                                      230            1  0.133  0 ==> 1
                                      234            1  0.125  0 --> 1
                                      261            1  0.158  1 --> 2
                                      263            1  0.182  0 ==> 1
                                      266            1  0.200  0 ==> 1
                                      272            1  0.250  1 --> 0
         node_55 --> node_54          12             1  0.333  1 ==> 2
                                      13             1  0.182  1 --> 0
                                      14             1  0.167  0 --> 1
                                      18             1  0.222  0 --> 1
                                      40             1  0.333  0 --> 1
                                      48             1  0.333  0 ==> 1
                                      80             2  0.154  2 ==> 0
                                      91             1  0.200  0 --> 1
                                      104            1  0.143  1 --> 0
                                      118            1  0.375  1 --> 2
                                      144            1  0.167  1 ==> 0
                                      152            1  0.250  1 --> 0
                                      157            1  0.222  0 ==> 1
                                      163            1  0.250  0 ==> 1
                                      169            1  0.500  0 --> 1
                                      179            1  0.111  1 ==> 0
                                      185            1  0.167  0 ==> 1
                                      229            1  0.200  1 ==> 0
                                      230            1  0.133  0 --> 1
                                      246            1  0.167  1 ==> 0
                                      261            1  0.158  1 ==> 0
                                      285            1  0.600  0 ==> 1
         node_54 --> Crax rubra       53             1  0.400  0 ==> 1
                                      140            1  0.286  0 ==> 1
                                      148            1  0.375  0 ==> 2
                                      188            1  0.125  1 ==> 0
                                      200            1  0.182  1 ==> 0
                                      218            1  0.143  0 ==> 1
                                      230            1  0.133  1 ==> 2
                                      231            1  0.286  1 ==> 2
                                      257            1  0.133  1 ==> 2
         node_54 --> Ortalis vetula   2              1  0.133  1 ==> 0
                                      26             1  0.167  0 ==> 1
                                      47             1  0.143  0 ==> 1
                                      67             1  0.333  0 ==> 2
                                      98             2  0.176  3 --> 1
                                      103            1  0.143  0 --> 1
                                      114            1  0.500  2 ==> 3
                                      130            1  0.143  1 ==> 2
                                      131            1  0.167  1 ==> 2
                                      150            1  0.100  0 --> 1
                                      184            1  0.125  1 --> 0
                                      213            1  0.083  0 --> 1
                                      225            1  0.125  1 ==> 0
                                      234            1  0.125  0 ==> 1
                                      255            1  0.167  1 --> 0
         node_62 --> node_61          67             1  0.333  0 ==> 1
                                      77             1  0.200  1 ==> 0
                                      91             1  0.200  0 --> 1
                                      98             2  0.176  3 --> 1
                                      104            1  0.143  1 --> 0
                                      117            1  0.250  1 --> 0
                                      139            1  0.125  0 ==> 1
                                      146            1  0.250  0 --> 1
                                      152            1  0.250  1 --> 0
                                      195            1  0.083  1 --> 0
                                      212            1  0.250  1 --> 0
                                      284            1  1.000  0 ==> 1
         node_61 --> node_57          9              1  0.250  0 --> 1
                                      108            1  0.143  1 ==> 0
                                      178            1  0.333  0 --> 1
                                      223            1  0.100  0 --> 1
                                      261            1  0.158  1 ==> 0
                                      262            1  0.250  1 --> 0
         node_57 --> node_56          8              1  0.200  1 --> 0
                                      18             1  0.222  0 --> 1
                                      24             1  0.143  0 ==> 1
                                      161            1  0.154  0 --> 1
                                      191            1  0.200  0 ==> 1
                                      230            1  0.133  0 --> 1
                                      265            1  0.214  0 --> 1
                                      283            2  0.167  0 ==> 2
         node_56 --> Alectura lathami 43             1  0.429  0 --> 1
                                      231            1  0.286  1 ==> 0
                                      273            1  0.154  0 ==> 1
                                      279            1  0.188  1 ==> 0
         node_56 --> Leipoa ocellata  2              1  0.133  2 ==> 1
                                      14             1  0.167  0 ==> 1
                                      81             1  0.182  1 --> 2
                                      122            1  0.182  1 --> 2
                                      130            1  0.143  1 ==> 0
                                      144            1  0.167  1 ==> 0
                                      170            1  0.125  1 ==> 0
                                      195            1  0.083  0 ==> 1
                                      238            1  0.250  0 --> 1
                                      249            1  0.125  1 ==> 0
                                      252            1  0.091  0 ==> 1
                                      264            1  0.250  0 --> 1
         node_57 --> Talegalla fuscir 96             1  0.500  0 --> 1
                                      101            1  0.125  1 --> 0
                                      118            1  0.375  1 ==> 2
                                      130            1  0.143  1 ==> 2
                                      168            1  0.222  2 ==> 1
                                      181            1  0.125  1 ==> 0
                                      193            1  0.250  0 ==> 1
                                      213            1  0.083  0 --> 1
                                      221            1  0.091  0 --> 1
                                      238            1  0.250  0 --> 1
                                      257            1  0.133  1 ==> 2
                                      264            1  0.250  0 --> 1
                                      278            1  0.200  2 ==> 1
         node_61 --> node_60          9              1  0.250  0 --> 2
                                      43             1  0.429  0 --> 1
                                      81             1  0.182  1 --> 2
                                      161            1  0.154  0 --> 1
                                      179            1  0.111  1 ==> 0
                                      213            1  0.083  0 --> 1
                                      229            1  0.200  1 ==> 0
                                      231            1  0.286  1 ==> 0
                                      267            1  0.200  1 ==> 0
         node_60 --> node_59          8              1  0.200  1 --> 0
                                      24             1  0.143  0 ==> 1
                                      122            1  0.182  1 --> 2
                                      191            1  0.200  0 ==> 1
                                      223            1  0.100  0 --> 1
                                      252            1  0.091  0 ==> 1
                                      262            1  0.250  1 --> 0
                                      264            1  0.250  0 --> 1
                                      265            1  0.214  0 --> 1
                                      283            1  0.167  0 ==> 1
         node_59 --> Eulipoa wallacei 1              2  0.125  2 ==> 0
                                      2              1  0.133  2 --> 1
                                      90             1  0.200  1 --> 0
                                      96             1  0.500  0 --> 1
                                      101            1  0.125  1 --> 0
                                      110            1  0.200  0 ==> 1
                                      111            1  0.200  0 --> 1
                                      155            1  0.250  2 --> 1
                                      156            1  0.222  0 ==> 1
                                      161            1  0.154  1 ==> 2
                                      176            1  0.167  1 ==> 2
                                      180            1  0.182  1 ==> 0
                                      190            1  0.500  0 ==> 1
                                      195            1  0.083  0 ==> 1
                                      197            1  0.111  1 --> 0
                                      200            1  0.182  1 --> 0
                                      208            1  0.167  0 --> 1
                                      217            1  0.400  1 ==> 0
                                      218            1  0.143  0 ==> 1
                                      221            1  0.091  0 --> 1
                                      226            1  0.167  0 ==> 1
                                      230            1  0.133  0 --> 1
                                      240            1  0.333  2 ==> 1
                                      256            1  0.143  1 ==> 0
         node_59 --> node_58          9              1  0.250  2 --> 1
                                      130            1  0.143  1 ==> 0
                                      181            1  0.125  1 ==> 0
                                      238            1  0.250  0 ==> 1
                                      261            1  0.158  1 ==> 0
                                      279            1  0.188  1 ==> 0
                                      283            1  0.167  1 ==> 2
         node_58 --> Megapodius eremi 77             1  0.200  0 ==> 1
                                      91             1  0.200  1 ==> 0
                                      157            1  0.222  0 ==> 1
                                      161            1  0.154  1 ==> 0
                                      289            1  0.333  0 --> 1
         node_58 --> Megapodius reinw 2              1  0.133  2 --> 1
                                      171            1  0.143  0 ==> 1
                                      179            1  0.111  0 ==> 1
                                      213            1  0.083  1 ==> 0
                                      230            1  0.133  0 --> 1
         node_60 --> Macrocephalon ma 1              1  0.125  2 --> 1
                                      18             1  0.222  0 --> 1
                                      25             1  0.111  0 ==> 1
                                      55             1  0.250  0 ==> 1
                                      90             1  0.200  1 --> 0
                                      96             1  0.500  0 --> 1
                                      101            1  0.125  1 --> 0
                                      111            1  0.200  0 --> 1
                                      130            1  0.143  1 ==> 2
                                      144            1  0.167  1 ==> 0
                                      155            1  0.250  2 --> 1
                                      178            1  0.333  0 --> 1
                                      197            1  0.111  1 --> 0
                                      200            1  0.182  1 --> 0
                                      208            1  0.167  0 --> 1
                                      221            1  0.091  0 --> 1
                                      263            1  0.182  0 ==> 1
                                      273            1  0.154  0 ==> 1
         node_63 --> Megavitiornis al 8              1  0.200  1 --> 2
                                      9              1  0.250  0 --> 1
                                      58             1  0.200  1 ==> 0
                                      84             1  0.250  0 ==> 1
                                      117            1  0.250  1 --> 0
                                      150            1  0.100  0 --> 1
                                      195            1  0.083  1 --> 0
                                      205            1  0.143  0 ==> 1
                                      214            1  0.250  0 ==> 1
                                      218            1  0.143  0 ==> 2
                                      230            1  0.133  0 --> 1
                                      249            1  0.125  1 --> 0
                                      265            1  0.214  0 --> 1
                                      274            1  0.143  0 --> 1
                                      278            1  0.200  2 ==> 1
                                      279            1  0.188  1 ==> 0
                                      281            1  0.250  0 ==> 1
         node_64 --> Sylviornis neoca 8              1  0.200  1 --> 2
                                      9              1  0.250  0 --> 2
                                      13             1  0.182  1 --> 0
                                      73             1  0.167  0 ==> 1
                                      81             1  0.182  1 --> 2
                                      88             1  0.125  0 --> 1
                                      91             1  0.200  0 --> 1
                                      122            1  0.182  1 --> 2
                                      135            1  0.400  0 --> 2
                                      150            1  0.100  0 --> 1
                                      172            1  0.182  1 --> 2
                                      182            2  0.200  0 ==> 2
                                      191            1  0.200  0 ==> 1
                                      212            1  0.250  1 --> 0
                                      216            1  0.091  1 --> 0
                                      218            1  0.143  0 ==> 1
                                      243            1  0.400  1 ==> 2
                                      249            1  0.125  1 --> 0
                                      250            1  0.250  0 ==> 1
                                      265            1  0.214  0 --> 1
                                      268            1  0.200  1 ==> 0
                                      274            1  0.143  0 --> 1
                                      279            1  0.188  1 ==> 2
         node_75 --> node_74          95             1  0.222  1 ==> 0
                                      97             1  0.167  0 ==> 1
                                      98             2  0.176  3 --> 1
                                      101            1  0.125  1 --> 0
                                      136            1  0.400  1 ==> 0
                                      156            1  0.222  0 --> 1
                                      181            1  0.125  1 ==> 0
                                      197            1  0.111  1 ==> 0
                                      222            1  0.200  0 ==> 1
                                      225            1  0.125  1 --> 0
                                      245            1  0.333  1 --> 0
                                      259            1  0.333  1 ==> 0
         node_74 --> node_73          2              1  0.133  2 --> 1
                                      6              1  1.000  0 --> 1
                                      19             1  0.333  0 --> 1
                                      37             1  1.000  0 --> 1
                                      38             1  1.000  0 --> 1
                                      40             1  0.333  0 --> 1
                                      46             1  0.500  0 --> 1
                                      48             1  0.333  0 --> 1
                                      51             1  0.167  0 --> 1
                                      53             1  0.400  0 --> 1
                                      58             1  0.200  1 --> 0
                                      64             1  0.500  2 --> 3
                                      70             1  0.273  0 --> 1
                                      79             1  0.333  2 --> 0
                                      80             1  0.154  2 --> 1
                                      90             1  0.200  1 ==> 0
                                      110            1  0.200  0 --> 1
                                      111            1  0.200  0 --> 1
                                      114            1  0.500  2 --> 1
                                      130            1  0.143  1 ==> 0
                                      173            1  0.167  1 --> 0
                                      213            1  0.083  0 ==> 1
                                      217            1  0.400  1 ==> 0
                                      226            1  0.167  1 ==> 0
                                      241            1  0.250  0 ==> 1
                                      243            1  0.400  1 ==> 2
                                      244            1  0.143  0 ==> 1
                                      248            1  0.250  1 ==> 0
                                      249            1  0.125  1 --> 2
                                      279            1  0.188  1 --> 0
                                      283            1  0.167  1 --> 0
                                      285            1  0.600  0 --> 1
         node_73 --> node_65          2              1  0.133  1 ==> 0
                                      3              1  0.500  2 --> 0
                                      18             2  0.222  0 ==> 2
                                      24             1  0.143  0 ==> 1
                                      44             1  0.750  2 --> 1
                                      45             1  0.250  1 ==> 0
                                      70             1  0.273  1 --> 2
                                      71             1  0.286  0 ==> 2
                                      76             1  0.143  1 --> 0
                                      80             1  0.154  1 --> 0
                                      81             1  0.182  1 ==> 0
                                      104            1  0.143  1 ==> 0
                                      113            1  0.500  0 ==> 1
                                      148            1  0.375  0 ==> 1
                                      149            1  0.500  0 ==> 1
                                      157            1  0.222  0 ==> 2
                                      158            1  0.500  2 ==> 0
                                      168            1  0.222  1 --> 0
                                      171            1  0.143  0 --> 1
                                      189            1  0.167  1 ==> 0
                                      191            1  0.200  0 ==> 1
                                      237            1  0.100  0 ==> 1
                                      252            1  0.091  0 ==> 1
                                      290            1  0.333  0 --> 1
         node_65 --> Anhima cornuta   8              1  0.200  1 ==> 0
                                      25             1  0.111  1 ==> 0
                                      31             1  0.200  1 --> 0
                                      57             1  0.125  0 --> 1
                                      59             1  0.250  0 ==> 1
                                      86             1  0.200  0 --> 2
                                      93             1  0.286  2 --> 0
                                      95             1  0.222  0 ==> 1
                                      107            1  0.333  0 ==> 1
                                      108            1  0.143  1 ==> 0
                                      131            1  0.167  1 ==> 2
                                      136            1  0.400  0 ==> 1
                                      166            1  0.250  0 ==> 1
                                      172            1  0.182  1 ==> 0
                                      207            1  0.364  0 --> 1
                                      214            1  0.250  0 ==> 1
                                      221            1  0.091  0 --> 1
                                      222            1  0.200  1 ==> 0
                                      234            1  0.125  0 ==> 1
                                      235            1  0.143  0 ==> 1
                                      262            1  0.250  1 ==> 2
                                      273            1  0.154  1 ==> 0
                                      278            1  0.200  2 ==> 1
         node_65 --> Chauna torquata  16             1  0.250  0 ==> 1
                                      33             1  0.500  0 --> 1
                                      74             1  0.125  1 ==> 0
                                      75             1  0.200  0 --> 1
                                      85             1  0.250  0 ==> 1
                                      88             1  0.125  0 ==> 1
                                      89             1  0.200  1 ==> 0
                                      98             1  0.176  1 ==> 0
                                      105            1  0.333  0 --> 1
                                      131            1  0.167  1 --> 0
                                      160            1  0.167  1 ==> 2
                                      170            1  0.125  1 --> 0
                                      174            1  0.200  0 --> 1
                                      176            1  0.167  1 ==> 0
                                      179            1  0.111  1 ==> 0
                                      180            1  0.182  1 ==> 0
                                      196            1  0.167  1 --> 0
                                      198            1  0.143  0 ==> 1
                                      199            1  0.143  1 ==> 0
                                      210            1  0.167  1 ==> 0
                                      211            1  0.200  0 ==> 1
                                      216            1  0.091  1 ==> 0
                                      218            1  0.143  0 ==> 1
                                      256            1  0.143  1 --> 0
                                      259            1  0.333  0 ==> 2
         node_73 --> node_72          3              1  0.500  2 --> 1
                                      6              1  1.000  1 ==> 2
                                      14             1  0.167  0 ==> 1
                                      17             1  0.500  0 ==> 1
                                      28             1  0.667  1 ==> 2
                                      29             1  0.500  1 --> 2
                                      30             1  0.500  0 ==> 1
                                      31             1  0.200  1 --> 0
                                      32             1  0.400  1 ==> 2
                                      33             1  0.500  0 --> 1
                                      43             1  0.429  0 ==> 2
                                      62             1  0.500  0 ==> 1
                                      65             1  1.000  0 ==> 1
                                      69             1  1.000  0 ==> 1
                                      72             1  0.250  0 ==> 1
                                      75             1  0.200  0 --> 1
                                      105            1  0.333  0 --> 1
                                      115            1  0.250  1 --> 0
                                      154            1  0.500  1 ==> 0
                                      170            1  0.125  1 --> 0
                                      204            1  0.250  1 ==> 0
                                      207            1  0.364  0 --> 1
                                      285            1  0.600  1 ==> 2
         node_72 --> node_67          1              2  0.125  2 ==> 0
                                      93             1  0.286  2 --> 0
                                      98             1  0.176  1 ==> 2
                                      108            1  0.143  1 ==> 0
                                      112            1  0.500  0 ==> 1
                                      158            1  0.500  2 --> 1
                                      174            1  0.200  0 --> 1
                                      190            1  0.500  0 ==> 1
                                      216            1  0.091  1 ==> 0
                                      223            1  0.100  1 --> 0
                                      240            1  0.333  2 ==> 1
                                      258            1  0.400  2 ==> 0
         node_67 --> Anseranas semipa 50             1  0.250  1 ==> 0
                                      63             1  0.500  0 --> 1
                                      70             1  0.273  1 --> 2
                                      78             1  0.250  0 ==> 1
                                      80             1  0.154  1 --> 0
                                      89             1  0.200  1 ==> 0
                                      95             1  0.222  0 ==> 1
                                      97             1  0.167  1 ==> 0
                                      104            1  0.143  1 ==> 0
                                      106            1  0.286  0 ==> 1
                                      114            1  0.500  1 ==> 0
                                      127            1  0.333  1 ==> 0
                                      131            1  0.167  1 --> 0
                                      161            1  0.154  0 --> 1
                                      165            1  0.200  1 --> 0
                                      168            1  0.222  1 --> 0
                                      172            1  0.182  1 ==> 0
                                      182            1  0.200  0 --> 1
                                      195            1  0.083  1 ==> 0
                                      196            1  0.167  1 --> 0
                                      210            1  0.167  1 ==> 0
                                      214            1  0.250  0 ==> 1
                                      236            1  0.250  0 --> 1
                                      253            1  0.200  1 --> 0
                                      256            1  0.143  1 --> 0
                                      257            1  0.133  1 --> 0
                                      260            1  0.167  0 ==> 1
                                      261            1  0.158  2 --> 1
                                      266            1  0.200  1 ==> 0
                                      272            1  0.250  0 ==> 1
                                      276            1  0.250  1 ==> 0
         node_67 --> node_66          90             1  0.200  0 ==> 1
                                      98             1  0.176  2 ==> 3
                                      102            1  0.167  0 ==> 1
                                      129            1  0.200  0 ==> 1
                                      139            1  0.125  0 --> 1
                                      148            1  0.375  0 ==> 3
                                      156            1  0.222  1 ==> 2
                                      172            1  0.182  1 --> 2
                                      189            1  0.167  1 ==> 0
                                      217            1  0.400  0 ==> 1
                                      231            1  0.286  1 ==> 0
                                      237            1  0.100  0 ==> 1
                                      290            1  0.333  0 --> 1
         node_66 --> Presbyornis perv 2              1  0.133  1 --> 0
                                      4              1  0.167  0 --> 1
                                      10             1  0.125  0 --> 1
                                      11             1  0.333  0 --> 1
                                      12             1  0.333  1 --> 2
                                      24             1  0.143  0 --> 1
                                      34             1  0.333  1 --> 0
                                      36             1  0.333  1 --> 0
                                      48             1  0.333  1 --> 0
                                      54             1  0.167  0 --> 1
                                      56             1  0.333  0 --> 1
                                      57             1  0.125  0 --> 1
                                      58             1  0.200  0 --> 1
                                      61             1  0.333  0 --> 1
                                      71             1  0.286  0 --> 1
                                      87             1  0.250  1 --> 0
                                      145            1  0.250  0 ==> 1
                                      157            1  0.222  0 ==> 1
                                      160            1  0.167  1 ==> 2
                                      161            1  0.154  0 --> 1
                                      170            1  0.125  0 ==> 1
                                      171            1  0.143  0 --> 1
                                      175            1  0.143  1 --> 0
                                      176            1  0.167  1 --> 2
                                      204            1  0.250  0 ==> 1
                                      205            1  0.143  0 ==> 1
                                      218            1  0.143  0 ==> 1
                                      229            1  0.200  1 --> 2
                                      235            1  0.143  0 ==> 1
                                      236            1  0.250  0 --> 1
                                      257            1  0.133  1 ==> 2
                                      261            1  0.158  2 --> 1
                                      268            1  0.200  1 ==> 0
                                      269            1  0.167  0 ==> 1
                                      270            1  0.167  0 ==> 1
                                      273            1  0.154  1 ==> 2
                                      285            1  0.600  2 --> 3
         node_66 --> Wilaru tedfordi  101            1  0.125  0 ==> 1
                                      110            1  0.200  1 --> 0
                                      128            1  0.250  0 ==> 1
                                      131            1  0.167  1 ==> 2
                                      140            1  0.286  0 ==> 1
                                      141            1  0.167  0 ==> 1
                                      153            1  0.143  1 ==> 0
                                      163            1  0.250  1 ==> 2
                                      166            1  0.250  0 ==> 1
                                      187            1  0.143  0 ==> 1
                                      188            1  0.125  0 ==> 1
                                      209            1  0.167  0 ==> 1
                                      221            1  0.091  0 --> 1
                                      257            1  0.133  1 --> 0
                                      259            1  0.333  0 ==> 2
                                      261            1  0.158  2 ==> 3
                                      263            1  0.182  1 ==> 2
                                      271            1  0.143  0 ==> 1
         node_72 --> node_71          4              1  0.167  0 --> 1
                                      9              1  0.250  0 ==> 1
                                      12             1  0.333  1 --> 2
                                      57             1  0.125  0 --> 1
                                      63             1  0.500  0 --> 1
                                      74             1  0.125  1 ==> 0
                                      76             1  0.143  1 --> 0
                                      79             1  0.333  0 ==> 1
                                      116            1  0.500  0 ==> 1
                                      122            1  0.182  0 ==> 1
                                      139            1  0.125  0 --> 1
                                      140            1  0.286  0 ==> 1
                                      153            1  0.143  1 ==> 0
                                      157            1  0.222  0 ==> 1
                                      180            1  0.182  1 ==> 2
                                      182            1  0.200  0 --> 1
                                      184            1  0.125  1 ==> 0
                                      188            1  0.125  0 ==> 1
                                      196            1  0.167  1 --> 0
                                      221            1  0.091  0 --> 1
                                      253            1  0.200  1 --> 0
                                      257            1  0.133  1 ==> 2
                                      261            1  0.158  2 ==> 3
                                      269            1  0.167  0 ==> 1
                                      270            1  0.167  0 ==> 1
                                      271            1  0.143  0 ==> 1
                                      277            1  0.500  0 ==> 1
                                      285            1  0.600  2 --> 3
         node_71 --> node_70          155            1  0.250  0 ==> 1
                                      172            1  0.182  1 --> 2
                                      207            1  0.364  1 ==> 2
                                      274            1  0.143  0 ==> 1
         node_70 --> node_68          66             1  0.200  0 --> 1
                                      70             1  0.273  1 --> 2
                                      96             1  0.500  0 ==> 2
                                      102            1  0.167  0 --> 1
                                      113            1  0.500  0 ==> 1
                                      131            1  0.167  1 --> 0
                                      162            1  1.000  0 ==> 1
                                      166            1  0.250  0 --> 1
                                      179            1  0.111  1 ==> 0
                                      203            1  0.250  0 --> 1
                                      218            1  0.143  0 --> 1
                                      231            1  0.286  1 ==> 0
                                      278            1  0.200  2 ==> 1
         node_68 --> Anser caerulesce 1              2  0.125  2 ==> 0
                                      14             1  0.167  1 ==> 0
                                      24             1  0.143  0 ==> 1
                                      61             1  0.333  0 --> 1
                                      81             1  0.182  1 ==> 0
                                      83             1  0.333  0 ==> 1
                                      85             1  0.250  0 --> 1
                                      108            1  0.143  1 ==> 0
                                      138            1  0.250  0 --> 1
                                      148            1  0.375  0 --> 2
                                      168            1  0.222  1 --> 2
                                      176            1  0.167  1 --> 2
                                      182            1  0.200  1 --> 2
                                      204            1  0.250  0 ==> 1
                                      228            1  0.500  1 ==> 0
                                      237            1  0.100  0 ==> 1
                                      249            2  0.125  2 ==> 0
                                      252            1  0.091  0 ==> 1
                                      269            1  0.167  1 ==> 2
                                      270            1  0.167  1 ==> 0
                                      273            1  0.154  1 --> 2
         node_68 --> Cereopsis novaeh 11             1  0.333  0 ==> 1
                                      13             1  0.182  1 ==> 2
                                      16             1  0.250  0 ==> 1
                                      25             1  0.111  1 ==> 0
                                      30             1  0.500  1 ==> 0
                                      43             1  0.429  2 ==> 0
                                      51             1  0.167  1 ==> 0
                                      52             1  0.200  0 ==> 1
                                      59             1  0.250  0 ==> 1
                                      72             1  0.250  1 ==> 0
                                      86             1  0.200  0 --> 2
                                      89             1  0.200  1 ==> 0
                                      93             1  0.286  2 ==> 1
                                      101            1  0.125  0 ==> 1
                                      116            1  0.500  1 ==> 0
                                      122            1  0.182  1 ==> 0
                                      145            1  0.250  0 --> 1
                                      153            1  0.143  0 ==> 1
                                      157            1  0.222  1 ==> 0
                                      163            1  0.250  1 ==> 2
                                      165            1  0.200  1 --> 0
                                      171            1  0.143  0 --> 1
                                      178            1  0.333  0 ==> 1
                                      186            1  1.000  0 ==> 1
                                      198            1  0.143  0 ==> 1
                                      205            1  0.143  0 ==> 1
                                      213            1  0.083  1 --> 0
                                      216            1  0.091  1 ==> 0
                                      224            1  0.250  0 --> 1
                                      230            1  0.133  0 ==> 1
                                      233            1  0.200  0 ==> 1
                                      256            1  0.143  1 --> 0
                                      257            1  0.133  2 ==> 1
                                      260            1  0.167  0 ==> 1
                                      261            1  0.158  3 ==> 2
                                      265            1  0.214  0 ==> 1
         node_70 --> node_69          21             1  1.000  0 ==> 1
                                      58             1  0.200  0 ==> 1
                                      61             1  0.333  0 --> 1
                                      80             1  0.154  1 ==> 2
                                      82             1  0.500  1 --> 0
                                      85             1  0.250  0 --> 1
                                      90             1  0.200  0 ==> 1
                                      97             1  0.167  1 ==> 0
                                      118            1  0.375  0 --> 1
                                      128            1  0.250  0 ==> 1
                                      130            1  0.143  0 ==> 1
                                      137            1  0.167  0 --> 1
                                      138            1  0.250  0 --> 1
                                      140            1  0.286  1 ==> 2
                                      145            1  0.250  0 --> 1
                                      148            1  0.375  0 --> 2
                                      164            1  0.500  0 ==> 1
                                      176            1  0.167  1 --> 2
                                      182            1  0.200  1 --> 2
                                      213            1  0.083  1 --> 0
                                      224            1  0.250  0 --> 1
                                      249            1  0.125  2 --> 1
                                      266            1  0.200  1 ==> 0
                                      273            1  0.154  1 --> 2
         node_69 --> Malacorhynchus m 1              2  0.125  2 ==> 0
                                      2              1  0.133  1 ==> 2
                                      10             1  0.125  0 ==> 1
                                      13             1  0.182  1 ==> 2
                                      14             1  0.167  1 ==> 2
                                      24             1  0.143  0 ==> 1
                                      76             1  0.143  0 ==> 1
                                      86             1  0.200  0 --> 1
                                      98             2  0.176  1 ==> 3
                                      101            1  0.125  0 ==> 1
                                      103            1  0.143  0 ==> 1
                                      106            1  0.286  0 ==> 1
                                      119            1  0.500  0 ==> 1
                                      129            1  0.200  0 ==> 1
                                      130            1  0.143  1 ==> 2
                                      131            1  0.167  1 ==> 2
                                      149            1  0.500  0 ==> 1
                                      160            1  0.167  1 ==> 2
                                      161            1  0.154  0 ==> 1
                                      168            1  0.222  1 --> 2
                                      171            1  0.143  0 --> 1
                                      173            1  0.167  0 ==> 1
                                      184            1  0.125  0 ==> 1
                                      187            1  0.143  0 ==> 1
                                      200            1  0.182  0 ==> 1
                                      209            1  0.167  0 ==> 1
                                      216            1  0.091  1 ==> 0
                                      258            1  0.400  2 ==> 0
         node_69 --> Tadorna tadornoi 25             1  0.111  1 ==> 0
                                      47             1  0.143  0 ==> 1
                                      66             1  0.200  0 --> 1
                                      74             1  0.125  0 ==> 1
                                      86             1  0.200  0 --> 2
                                      102            1  0.167  0 --> 1
                                      125            1  0.400  0 ==> 1
                                      150            1  0.100  0 ==> 1
                                      165            1  0.200  1 --> 0
                                      166            1  0.250  0 --> 1
                                      170            1  0.125  0 ==> 1
                                      174            1  0.200  0 --> 1
                                      203            1  0.250  0 --> 1
                                      204            1  0.250  0 ==> 1
                                      218            1  0.143  0 --> 1
                                      221            1  0.091  1 ==> 0
                                      230            1  0.133  0 ==> 1
                                      237            1  0.100  0 ==> 1
                                      256            1  0.143  1 --> 0
         node_71 --> Dendrocygna eyto 13             1  0.182  1 ==> 0
                                      14             1  0.167  1 ==> 2
                                      78             1  0.250  0 ==> 1
                                      82             1  0.500  1 --> 0
                                      86             1  0.200  0 --> 1
                                      88             1  0.125  0 ==> 1
                                      103            1  0.143  0 ==> 1
                                      106            2  0.286  0 ==> 2
                                      118            1  0.375  0 --> 1
                                      120            1  0.400  0 ==> 1
                                      131            1  0.167  1 --> 0
                                      137            1  0.167  0 --> 1
                                      160            1  0.167  1 ==> 2
                                      165            1  0.200  1 --> 0
                                      168            1  0.222  1 --> 0
                                      171            1  0.143  0 --> 1
                                      174            1  0.200  0 --> 1
                                      177            1  0.333  0 ==> 1
                                      187            1  0.143  0 ==> 1
                                      195            1  0.083  1 ==> 0
                                      209            1  0.167  0 ==> 1
                                      252            1  0.091  0 ==> 1
                                      256            1  0.143  1 --> 0
                                      258            1  0.400  2 ==> 1
                                      260            1  0.167  0 ==> 1
         node_74 --> Vegavis iaai     44             1  0.750  2 --> 1
                                      73             1  0.167  0 ==> 1
                                      89             1  0.200  1 ==> 0
                                      93             1  0.286  2 --> 0
                                      98             1  0.176  1 ==> 0
                                      102            1  0.167  0 ==> 1
                                      115            1  0.250  1 --> 0
                                      117            1  0.250  1 --> 0
                                      120            1  0.400  0 ==> 1
                                      127            1  0.333  1 ==> 0
                                      129            1  0.200  0 ==> 1
                                      130            1  0.143  1 ==> 2
                                      131            1  0.167  1 ==> 2
                                      152            1  0.250  1 --> 0
                                      156            1  0.222  1 ==> 2
                                      158            1  0.500  2 --> 1
                                      159            1  0.333  0 --> 1
                                      160            1  0.167  1 ==> 2
                                      161            1  0.154  0 ==> 1
                                      172            1  0.182  1 --> 2
                                      175            1  0.143  1 --> 0
                                      180            1  0.182  1 ==> 2
                                      195            1  0.083  1 ==> 0
                                      200            2  0.182  0 ==> 2
                                      202            1  0.333  1 ==> 0
                                      203            1  0.250  0 ==> 1
                                      207            1  0.364  0 --> 4
                                      209            1  0.167  0 ==> 1
                                      218            1  0.143  0 ==> 2
                                      221            1  0.091  0 --> 1
                                      223            1  0.100  1 --> 0
                                      224            1  0.250  0 ==> 1
                                      228            1  0.500  1 ==> 0
                                      229            1  0.200  1 ==> 2
                                      257            1  0.133  1 ==> 2
                                      289            1  0.333  0 ==> 1
                                      290            1  0.333  0 --> 1
         node_84 --> node_83          4              1  0.167  0 --> 1
                                      8              1  0.200  1 --> 2
                                      18             1  0.222  0 ==> 1
                                      32             1  0.400  1 --> 0
                                      46             1  0.500  0 --> 1
                                      63             1  0.500  0 ==> 2
                                      109            1  0.333  0 ==> 1
                                      176            1  0.167  1 ==> 2
                                      180            1  0.182  1 ==> 2
                                      185            1  0.167  0 ==> 1
                                      202            1  0.333  1 ==> 2
                                      207            1  0.364  0 ==> 3
                                      253            1  0.200  1 ==> 0
                                      254            1  0.250  0 --> 1
                                      283            1  0.167  1 ==> 2
         node_83 --> node_81          49             1  0.667  1 ==> 2
                                      52             1  0.200  0 ==> 1
                                      58             1  0.200  1 ==> 0
                                      87             1  0.250  1 --> 2
                                      174            1  0.200  0 ==> 1
                                      181            1  0.125  1 ==> 0
                                      194            1  0.500  0 --> 1
                                      195            1  0.083  1 ==> 0
                                      199            1  0.143  1 --> 0
                                      208            1  0.167  0 ==> 2
                                      212            1  0.250  1 --> 2
                                      219            1  0.200  0 --> 1
                                      221            1  0.091  0 ==> 1
                                      222            1  0.200  0 ==> 1
                                      233            1  0.200  0 ==> 1
                                      239            1  0.333  1 ==> 0
                                      245            1  0.333  1 --> 2
                                      246            1  0.167  0 ==> 1
                                      252            1  0.091  0 --> 1
                                      257            1  0.133  1 --> 0
                                      263            1  0.182  1 --> 2
                                      267            1  0.200  0 ==> 1
                                      280            1  0.400  0 ==> 1
                                      282            1  1.000  0 ==> 1
         node_81 --> node_80          13             1  0.182  1 --> 0
                                      16             1  0.250  0 --> 1
                                      18             1  0.222  1 --> 2
                                      19             1  0.333  0 --> 1
                                      28             1  0.667  0 --> 1
                                      182            2  0.200  0 ==> 2
                                      259            1  0.333  1 ==> 3
                                      261            1  0.158  2 ==> 3
         node_80 --> node_77          57             1  0.125  0 --> 1
                                      249            1  0.125  1 ==> 2
                                      265            1  0.214  0 --> 3
                                      287            1  1.000  2 --> 0
         node_77 --> node_76          199            1  0.143  0 ==> 1
                                      229            1  0.200  1 ==> 2
                                      237            1  0.100  0 ==> 1
         node_76 --> Barawertornis te 63             1  0.500  2 --> 0
                                      208            1  0.167  2 ==> 0
                                      225            1  0.125  1 --> 0
                                      263            1  0.182  2 ==> 1
                                      273            1  0.154  1 ==> 0
         node_76 --> Ilbandornis laws 213            1  0.083  0 ==> 1
                                      230            1  0.133  0 ==> 1
                                      265            1  0.214  3 --> 2
                                      267            1  0.200  1 ==> 0
                                      269            1  0.167  0 ==> 1
                                      278            1  0.200  1 ==> 0
         node_77 --> Ilbandornis wood 173            1  0.167  1 --> 0
                                      279            1  0.188  1 ==> 2
         node_80 --> node_79          81             1  0.182  1 --> 2
                                      104            1  0.143  1 --> 0
                                      268            1  0.200  1 --> 0
                                      275            1  0.333  0 ==> 1
                                      287            1  1.000  2 --> 1
         node_79 --> Dromornis murray 25             1  0.111  1 ==> 0
                                      50             1  0.250  1 ==> 0
                                      71             1  0.286  0 --> 2
                                      80             1  0.154  2 --> 1
                                      217            1  0.400  1 ==> 2
                                      265            1  0.214  0 --> 2
                                      273            1  0.154  1 ==> 0
         node_79 --> node_78          195            1  0.083  0 ==> 1
                                      201            1  0.333  0 ==> 1
                                      215            1  0.200  1 ==> 0
                                      237            1  0.100  0 ==> 1
         node_78 --> Dromornis planei 7              1  0.667  1 --> 2
                                      54             1  0.167  0 ==> 1
         node_78 --> Dromornis stirto 42             1  0.500  0 ==> 1
                                      52             1  0.200  1 ==> 0
                                      53             1  0.400  0 --> 1
                                      223            1  0.100  1 ==> 0
                                      225            1  0.125  1 --> 0
                                      230            1  0.133  0 --> 1
         node_81 --> Genyornis newton 80             1  0.154  2 --> 1
                                      81             1  0.182  1 --> 2
                                      193            1  0.250  0 ==> 1
                                      201            1  0.333  0 ==> 1
                                      225            1  0.125  1 --> 0
                                      244            1  0.143  0 ==> 1
                                      265            1  0.214  0 --> 2
                                      268            1  0.200  1 --> 0
                                      286            1  0.667  0 --> 2
         node_83 --> node_82          47             1  0.143  0 ==> 1
                                      57             1  0.125  0 --> 1
                                      197            1  0.111  1 ==> 0
                                      216            1  0.091  1 ==> 0
                                      227            1  0.400  1 --> 0
                                      231            1  0.286  1 ==> 0
                                      237            1  0.100  0 ==> 1
                                      241            1  0.250  0 ==> 1
                                      243            1  0.400  1 ==> 2
                                      245            1  0.333  1 --> 0
                                      249            1  0.125  1 ==> 0
                                      275            1  0.333  0 ==> 1
         node_82 --> Gastornis gigant 29             1  0.500  1 --> 2
                                      54             1  0.167  0 ==> 1
                                      73             1  0.167  0 --> 1
                                      150            1  0.100  0 --> 1
                                      172            1  0.182  1 --> 2
                                      175            1  0.143  1 --> 0
                                      189            1  0.167  1 ==> 0
                                      194            1  0.500  0 --> 1
                                      199            1  0.143  1 --> 0
                                      212            1  0.250  1 --> 0
                                      218            1  0.143  0 --> 2
                                      230            1  0.133  0 ==> 1
                                      248            1  0.250  1 ==> 0
                                      252            1  0.091  0 --> 1
                                      259            1  0.333  1 --> 2
                                      263            1  0.182  1 --> 2
                                      271            1  0.143  1 ==> 0
                                      273            1  0.154  1 ==> 0
                                      278            1  0.200  1 ==> 2
                                      279            1  0.188  1 ==> 2
         node_82 --> Gastornis parise 88             1  0.125  0 ==> 1
                                      93             1  0.286  2 ==> 0
                                      219            1  0.200  0 --> 1
                                      223            1  0.100  1 ==> 0
                                      225            1  0.125  1 --> 0
                                      244            1  0.143  0 ==> 1
                                      257            1  0.133  1 --> 0
                                      262            1  0.250  1 ==> 2
         node_85 --> Patagornis marsh 16             1  0.250  0 ==> 1
                                      32             1  0.400  1 --> 0
                                      35             1  0.500  0 --> 1
                                      43             1  0.429  0 ==> 1
                                      51             1  0.167  0 ==> 1
                                      54             1  0.167  0 ==> 1
                                      64             1  0.500  1 --> 0
                                      66             1  0.200  0 ==> 1
                                      71             1  0.286  0 ==> 2
                                      79             1  0.333  2 --> 0
                                      80             2  0.154  2 ==> 0
                                      87             1  0.250  1 --> 2
                                      88             1  0.125  0 ==> 1
                                      94             1  0.500  1 --> 0
                                      144            1  0.167  1 ==> 0
                                      156            1  0.222  0 --> 1
                                      160            1  0.167  1 ==> 0
                                      176            1  0.167  1 ==> 0
                                      180            1  0.182  1 --> 0
                                      187            1  0.143  0 --> 1
                                      206            1  0.250  0 --> 1
                                      208            1  0.167  0 --> 1
                                      234            1  0.125  0 ==> 1
                                      236            1  0.250  1 --> 0
                                      250            1  0.250  0 ==> 1
                                      259            1  0.333  1 --> 4
                                      265            1  0.214  0 ==> 2
                                      272            1  0.250  0 ==> 1
         node_89 --> node_88          18             1  0.222  0 ==> 1
                                      27             1  1.000  0 ==> 1
                                      35             1  0.500  0 --> 1
                                      40             1  0.333  0 --> 1
                                      42             1  0.500  0 ==> 1
                                      44             1  0.750  3 --> 0
                                      64             1  0.500  1 --> 0
                                      85             1  0.250  0 ==> 1
                                      86             1  0.200  0 --> 2
                                      127            1  0.333  1 ==> 0
                                      129            1  0.200  0 ==> 1
                                      140            1  0.286  0 ==> 1
                                      163            1  0.250  0 --> 1
                                      173            1  0.167  1 ==> 0
                                      187            1  0.143  0 --> 1
                                      189            1  0.167  1 ==> 0
                                      225            1  0.125  1 --> 0
                                      248            1  0.250  1 ==> 0
                                      281            1  0.250  1 --> 0
                                      283            1  0.167  1 ==> 0
         node_88 --> node_87          4              1  0.167  0 --> 1
                                      45             1  0.250  1 ==> 0
                                      47             1  0.143  0 --> 1
                                      53             1  0.400  0 ==> 2
                                      55             1  0.250  0 ==> 1
                                      75             1  0.200  0 ==> 1
                                      89             1  0.200  1 ==> 0
                                      136            1  0.400  1 ==> 2
                                      143            1  0.400  1 --> 2
                                      171            1  0.143  0 ==> 1
                                      198            1  0.143  1 ==> 0
                                      204            1  0.250  1 ==> 0
                                      205            1  0.143  1 ==> 0
                                      211            1  0.200  1 ==> 0
                                      216            1  0.091  1 ==> 0
                                      218            1  0.143  0 ==> 1
                                      227            1  0.400  1 ==> 0
                                      228            1  0.500  1 ==> 2
         node_87 --> Burhinus grallar 11             1  0.333  0 ==> 1
                                      13             1  0.182  1 ==> 0
                                      14             2  0.167  0 --> 2
                                      19             1  0.333  0 ==> 1
                                      23             1  0.333  0 ==> 1
                                      31             1  0.200  0 ==> 1
                                      50             1  0.250  1 ==> 0
                                      57             1  0.125  0 ==> 1
                                      71             1  0.286  0 ==> 1
                                      74             1  0.125  0 --> 1
                                      78             1  0.250  0 --> 1
                                      87             1  0.250  1 ==> 0
                                      95             1  0.222  1 --> 0
                                      102            1  0.167  0 ==> 1
                                      103            1  0.143  0 --> 1
                                      106            2  0.286  0 ==> 2
                                      107            1  0.333  0 ==> 2
                                      110            1  0.200  0 ==> 1
                                      111            1  0.200  0 ==> 1
                                      112            1  0.500  0 ==> 1
                                      115            1  0.250  1 --> 0
                                      137            1  0.167  1 --> 0
                                      139            1  0.125  0 --> 1
                                      147            1  0.500  0 --> 1
                                      148            1  0.375  0 ==> 3
                                      151            1  0.333  1 ==> 0
                                      153            1  0.143  1 --> 0
                                      154            1  0.500  1 ==> 0
                                      155            1  0.250  0 --> 2
                                      160            1  0.167  1 --> 2
                                      163            1  0.250  1 ==> 2
                                      175            1  0.143  1 ==> 0
                                      176            1  0.167  1 ==> 2
                                      180            1  0.182  1 ==> 2
                                      181            1  0.125  1 ==> 0
                                      202            2  0.333  0 ==> 2
                                      219            1  0.200  0 ==> 1
                                      229            1  0.200  1 --> 2
                                      231            1  0.286  1 ==> 2
                                      241            1  0.250  0 ==> 1
                                      246            1  0.167  0 ==> 1
                                      247            1  0.250  0 --> 1
                                      257            1  0.133  1 --> 2
                                      261            1  0.158  2 ==> 3
                                      262            1  0.250  1 --> 2
                                      274            1  0.143  0 --> 1
                                      275            1  0.333  0 ==> 1
                                      278            1  0.200  1 --> 2
                                      280            1  0.400  0 ==> 1
         node_87 --> node_86          70             1  0.273  0 ==> 1
                                      73             1  0.167  0 ==> 1
                                      98             3  0.176  3 ==> 0
                                      101            1  0.125  1 ==> 0
                                      114            1  0.500  2 ==> 3
                                      130            1  0.143  1 ==> 0
                                      131            1  0.167  1 ==> 0
                                      140            1  0.286  1 ==> 2
                                      157            1  0.222  0 ==> 1
                                      158            1  0.500  2 ==> 1
                                      165            1  0.200  1 ==> 0
                                      170            1  0.125  1 ==> 0
                                      176            1  0.167  1 ==> 0
                                      180            1  0.182  1 --> 0
                                      196            1  0.167  1 ==> 0
                                      206            1  0.250  0 --> 1
                                      209            1  0.167  0 ==> 1
                                      210            1  0.167  1 ==> 0
                                      213            1  0.083  0 ==> 1
                                      215            1  0.200  1 ==> 0
                                      223            1  0.100  1 ==> 0
                                      236            1  0.250  1 ==> 0
                                      244            1  0.143  0 ==> 1
                                      245            1  0.333  1 ==> 0
                                      252            1  0.091  0 ==> 1
                                      276            1  0.250  1 ==> 0
                                      279            1  0.188  1 ==> 0
                                      289            1  0.333  0 ==> 1
         node_86 --> Antigone rubicun 1              1  0.125  0 ==> 1
                                      26             1  0.167  0 ==> 1
                                      70             1  0.273  1 ==> 2
                                      76             1  0.143  1 ==> 0
                                      79             1  0.333  2 --> 0
                                      80             2  0.154  2 ==> 0
                                      81             1  0.182  1 ==> 0
                                      85             1  0.250  1 ==> 0
                                      86             1  0.200  2 ==> 0
                                      87             1  0.250  1 ==> 2
                                      95             1  0.222  1 ==> 2
                                      97             1  0.167  0 ==> 1
                                      104            1  0.143  1 ==> 0
                                      107            1  0.333  0 --> 1
                                      108            1  0.143  1 ==> 0
                                      129            1  0.200  1 ==> 0
                                      134            1  0.333  0 ==> 1
                                      137            1  0.167  1 --> 0
                                      153            1  0.143  1 --> 0
                                      156            1  0.222  0 --> 1
                                      161            1  0.154  0 ==> 1
                                      164            1  0.500  0 ==> 1
                                      185            1  0.167  0 ==> 1
                                      197            1  0.111  1 ==> 0
                                      221            1  0.091  0 ==> 1
                                      222            1  0.200  0 ==> 1
                                      237            1  0.100  0 ==> 1
                                      247            1  0.250  0 --> 1
                                      257            1  0.133  1 --> 2
                                      260            1  0.167  0 ==> 1
                                      262            1  0.250  1 --> 2
                                      273            1  0.154  1 ==> 2
                                      278            1  0.200  1 --> 2
         node_86 --> Porphyrio melano 2              1  0.133  0 ==> 1
                                      8              1  0.200  0 ==> 1
                                      10             1  0.125  1 ==> 0
                                      13             1  0.182  1 ==> 2
                                      52             1  0.200  0 ==> 1
                                      66             1  0.200  0 ==> 1
                                      74             1  0.125  0 --> 1
                                      78             1  0.250  0 --> 1
                                      84             1  0.250  0 ==> 1
                                      95             1  0.222  1 --> 0
                                      115            1  0.250  1 --> 0
                                      116            2  0.500  0 --> 2
                                      120            1  0.400  0 ==> 2
                                      122            2  0.182  0 ==> 2
                                      138            1  0.250  0 ==> 1
                                      139            1  0.125  0 --> 1
                                      141            1  0.167  1 ==> 0
                                      143            1  0.400  2 ==> 0
                                      144            1  0.167  1 ==> 0
                                      150            1  0.100  0 ==> 1
                                      155            1  0.250  0 --> 2
                                      160            1  0.167  1 --> 2
                                      172            1  0.182  1 ==> 2
                                      179            1  0.111  1 ==> 0
                                      184            1  0.125  1 ==> 0
                                      195            1  0.083  1 ==> 0
                                      200            2  0.182  0 ==> 2
                                      207            1  0.364  0 ==> 1
                                      208            1  0.167  0 --> 1
                                      235            1  0.143  0 ==> 1
                                      240            1  0.333  1 ==> 2
                                      243            1  0.400  1 ==> 2
                                      256            1  0.143  1 ==> 0
                                      258            1  0.400  2 ==> 0
                                      261            2  0.158  2 ==> 0
                                      269            1  0.167  1 ==> 0
                                      271            1  0.143  1 ==> 0
                                      272            1  0.250  0 ==> 1
                                      274            1  0.143  0 --> 1
         node_88 --> Cariama cristata 8              1  0.200  0 ==> 1
                                      14             2  0.167  0 --> 2
                                      25             1  0.111  0 --> 1
                                      67             1  0.333  0 ==> 2
                                      71             1  0.286  0 ==> 2
                                      79             1  0.333  2 --> 0
                                      93             1  0.286  0 --> 2
                                      97             1  0.167  0 ==> 1
                                      103            1  0.143  0 --> 1
                                      107            1  0.333  0 --> 1
                                      125            1  0.400  0 ==> 1
                                      130            1  0.143  1 ==> 2
                                      135            1  0.400  0 --> 2
                                      138            1  0.250  0 ==> 1
                                      141            1  0.167  1 ==> 0
                                      144            1  0.167  1 ==> 0
                                      145            1  0.250  0 ==> 1
                                      146            1  0.250  0 ==> 1
                                      147            1  0.500  0 --> 1
                                      156            1  0.222  0 --> 1
                                      157            1  0.222  0 ==> 2
                                      167            1  0.250  0 --> 1
                                      172            1  0.182  1 ==> 0
                                      180            1  0.182  1 --> 0
                                      185            1  0.167  0 ==> 1
                                      206            1  0.250  0 --> 1
                                      208            1  0.167  0 --> 1
                                      221            1  0.091  0 ==> 1
                                      224            1  0.250  0 ==> 1
                                      229            1  0.200  1 --> 2
                                      235            1  0.143  0 ==> 1
                                      236            1  0.250  1 ==> 2
                                      259            1  0.333  1 --> 2
                                      260            1  0.167  0 ==> 1
                                      263            1  0.182  1 ==> 2
                                      265            1  0.214  0 ==> 2
                                      269            1  0.167  1 ==> 2
         node_90 --> Brontornis burme 201            1  0.333  0 ==> 1
                                      205            1  0.143  1 ==> 0
                                      208            1  0.167  0 --> 1
                                      216            1  0.091  1 ==> 0
                                      222            1  0.200  0 ==> 1
                                      225            1  0.125  1 --> 0
                                      244            1  0.143  0 --> 1
                                      249            2  0.125  2 ==> 0
                                      259            1  0.333  3 --> 4
                                      261            1  0.158  2 --> 3
                                      263            1  0.182  1 ==> 0
                                      269            1  0.167  1 ==> 0
                                      279            2  0.188  1 ==> 3
