# Supplementary material for: The evolution of giant flightless birds and novel phylogenetic relationships for extinct fowl (Aves, Galloanseres)
Source: R Soc Open Sci. 2017 Oct 11;4(10):170975. doi: 10.1098/rsos.170975 (PMC5666277; doi:10.1098/rsos.170975)
Supplement: Supplementary text Document;A complete list of Morphological characters;Data on mass, diet and age of study taxa;3 Apomorphy lists as separate files;Executable files x2 [file rsos170975supp7.txt]

P A U P *
Portable version 4.0b10 for Unix
Thu Jun 15 09:44:12 2017

      -----------------------------NOTICE-----------------------------
        This is a beta-test version.  Please report any crashes,
        apparent calculation errors, or other anomalous results.
        There are no restrictions on publication of results obtained
        with this version, but you should check the WWW site
        frequently for bug announcements and/or updated versions.  
        See the README file on the distribution media for details.
      ----------------------------------------------------------------

Taxon-deletion status changed:
  3 taxa deleted
  Total number of taxa now deleted = 3
  Number of nondeleted taxa = 45

Outgroup status changed:
  4 taxa transferred to outgroup
  Total number of taxa now in outgroup = 4
  Number of ingroup taxa = 44 (of which 41 are nondeleted)

*** Skipping "MESQUITECHARMODELS" block

*** Skipping "MESQUITE" block

Processing of file
"~/Desktop/Galloanseres_2017/ApoLists/PAUP_45/Gallo45_290_PAUP.nex" completed.

paup> gettrees file/Users/mikel/Desktop/Galloanseres_2017/Gallo45_290_PAUP/Gallo45_290_ord_backbone_MPcon.tree 


Error(#115): Keyword "file/Users/m" is not recognized.

paup> gettrees file=/Users/mikel/Desktop/Galloanseres_2017/Gallo45_290_PAUP/Gallo45_290_ord_backbone_MPcon.tree 


Processing TREES block from file
"/Users/mikel/Desktop/Galloanseres_2017/Gallo45_290_PAUP/Gallo45_290_ord_backbo
ne_MPcon.tree":
   Keeping: trees from file (replacing trees in memory)
   2 trees read from file
   Time used = <1 sec (CPU time = 0.00 sec)


paup> describetrees /apolist=yes


Tree description:

  Unrooted tree(s) rooted using outgroup method
  Optimality criterion = parsimony
    Character-status summary:
      Of 290 total characters:
        60 characters are of type 'ord' (Wagner)
        230 characters are of type 'unord'
        All characters have equal weight
        4 characters are constant
        2 variable characters are parsimony-uninformative
        Number of parsimony-informative characters = 284
    Gaps are treated as "missing"
    Multistate taxa interpreted as uncertainty
    Character-state optimization: Accelerated transformation (ACCTRAN)

Tree number 1 (rooted using user-specified outgroup)

Tree length = 1541
Consistency index (CI) = 0.2596
Homoplasy index (HI) = 0.7404
CI excluding uninformative characters = 0.2586
HI excluding uninformative characters = 0.7414
Retention index (RI) = 0.6519
Rescaled consistency index (RC) = 0.1692

                                                       /------ Anser caerulesce
                                                  /---66------ Cereopsis novaeh
                                            /----68    /------ Malacorhynchus m
                                       /---69     \---67------ Tadorna tadornoi
                                 /----70    \----------------- Dendrocygna eyto
                                 |     \---------------------- Anseranas semipa
                            /---72                     /------ Presbyornis perv
                            |    \--------------------71------ Wilaru tedfordi
                 /---------73                          /------ Anhima cornuta
                 |          \-------------------------65------ Chauna torquata
                 |                                     /------ Dromornis planei
                 |                                /---74------ Dromornis stirto
                 |                          /----75----------- Dromornis murray
           /----83                     /---77          /------ Ilbandornis laws
           |     |               /----78    \---------76------ Ilbandornis wood
           |     |          /---79     \---------------------- Genyornis newton
           |     |          |    \---------------------------- Barawertornis te
           |     |    /----81                          /------ Gastornis gigant
           |     \---82     \-------------------------80------ Gastornis parise
           |          \--------------------------------------- Vegavis iaai
           |                                           /------ Megapodius eremi
           |                                      /---58------ Megapodius reinw
      /---84                                /----59----------- Eulipoa wallacei
      |    |                           /---60----------------- Macrocephalon ma
      |    |                           |               /------ Alectura lathami
      |    |                     /----61          /---56------ Leipoa ocellata
      |    |                     |     \---------57----------- Talegalla fuscir
      |    |                     |                     /------ Gallus gallus
      |    |                /---62                /---51------ Phasianus colchi
      |    |                |    |          /----52----------- Coturnix pectora
      |    |                |    |     /---53----------------- Acryllium vultur
/----90    \---------------64    \----55               /------ Crax rubra
|     |                     |          \--------------54------ Ortalis vetula
|     |                     |                          /------ Megavitiornis al
|     |                     \-------------------------63------ Sylviornis neoca
|     |                                                /------ Cariama cristata
|     |                                           /---85------ Patagornis marsh
|     |                                     /----86----------- Brontornis burme
|     |                                     |          /------ Antigone rubicun
|     \------------------------------------89     /---87------ Porphyrio melano
|                                           \----88----------- Burhinus grallar
|                                                      /------ Lithornis plebiu
|                                                 /---49------ Paracathartes ho
|                                           /----50----------- Lithornis promis
\------------------------------------------91----------------- Tinamus major

Apomorphy lists:

               Branch                 Character  Steps     CI   Change
----------------------------------------------------------------------
         node_91 --> Tinamus major    1              2  0.125  0 ==> 2
                                      9              1  0.286  0 ==> 1
                                      26             1  0.200  0 ==> 1
                                      45             1  0.250  1 ==> 0
                                      55             1  0.250  0 --> 1
                                      57             1  0.143  0 --> 1
                                      59             1  0.250  0 ==> 1
                                      70             1  0.286  0 --> 1
                                      74             1  0.167  1 ==> 0
                                      78             2  0.250  0 ==> 2
                                      79             1  0.375  0 --> 2
                                      81             1  0.200  1 --> 2
                                      83             1  0.333  0 ==> 1
                                      88             1  0.125  0 ==> 1
                                      91             1  0.200  0 ==> 1
                                      95             2  0.222  0 ==> 2
                                      99             1  0.500  0 ==> 1
                                      100            1  0.500  0 ==> 1
                                      105            1  0.333  0 ==> 1
                                      111            1  0.200  0 ==> 1
                                      118            1  0.375  0 ==> 1
                                      120            1  0.400  0 ==> 2
                                      121            1  0.500  0 ==> 1
                                      122            2  0.182  0 ==> 2
                                      124            1  0.500  0 ==> 1
                                      125            1  0.400  0 ==> 2
                                      126            1  0.500  0 ==> 1
                                      132            1  0.500  0 ==> 1
                                      133            1  1.000  0 --> 2
                                      134            1  0.333  0 ==> 1
                                      135            1  0.500  2 ==> 1
                                      137            1  0.167  0 --> 1
                                      142            1  0.500  0 ==> 1
                                      146            1  0.250  0 ==> 1
                                      147            1  0.500  0 ==> 1
                                      152            1  0.250  0 --> 1
                                      160            1  0.167  1 ==> 0
                                      167            1  0.250  0 --> 1
                                      172            1  0.200  1 ==> 0
                                      176            1  0.182  1 --> 2
                                      197            1  0.125  0 --> 1
                                      202            1  0.333  0 --> 1
                                      244            1  0.167  0 ==> 1
                                      246            1  0.200  0 ==> 1
                                      247            1  0.333  0 ==> 1
                                      252            1  0.091  0 ==> 1
                                      261            1  0.167  2 ==> 3
                                      265            1  0.300  0 ==> 2
                                      271            1  0.125  0 --> 1
                                      274            1  0.200  0 ==> 1
                                      278            1  0.200  2 ==> 1
                                      283            2  0.200  0 ==> 2
                                      286            1  0.667  0 --> 1
         node_91 --> node_50          5              1  1.000  1 ==> 0
                                      10             1  0.143  0 --> 1
                                      23             1  0.500  0 --> 1
                                      62             1  0.500  0 --> 1
                                      71             1  0.333  0 ==> 2
                                      77             1  0.200  0 --> 1
                                      80             1  0.154  2 --> 1
                                      85             1  0.250  0 --> 1
                                      87             1  0.286  1 --> 2
                                      92             1  0.500  0 ==> 1
                                      96             1  0.500  0 ==> 3
                                      110            1  0.200  0 --> 1
                                      136            1  0.400  1 --> 2
                                      143            1  0.400  0 --> 2
                                      153            1  0.143  0 --> 1
                                      155            1  0.250  0 --> 2
                                      161            1  0.154  0 ==> 1
                                      185            1  0.200  0 --> 1
                                      188            1  0.167  0 ==> 1
                                      189            1  0.200  0 ==> 1
                                      219            1  0.250  0 ==> 1
                                      233            1  0.250  0 --> 1
                                      237            1  0.100  0 --> 1
                                      241            1  0.250  0 ==> 1
                                      242            1  0.500  0 ==> 1
                                      254            1  0.333  0 --> 1
                                      255            1  0.200  0 ==> 1
                                      259            1  0.364  0 --> 3
                                      261            1  0.167  2 ==> 1
                                      263            1  0.222  1 ==> 2
                                      276            1  0.200  1 ==> 0
                                      279            1  0.231  1 ==> 0
         node_50 --> node_49          55             1  0.250  0 --> 1
                                      107            1  0.333  0 ==> 2
                                      137            1  0.167  0 --> 1
                                      160            1  0.167  1 ==> 2
                                      167            1  0.250  0 --> 1
                                      210            1  0.167  0 --> 1
                                      229            1  0.200  0 --> 1
         node_49 --> Lithornis plebiu 102            1  0.167  0 ==> 1
                                      106            1  0.286  0 ==> 1
                                      136            1  0.400  2 --> 1
                                      252            1  0.091  0 ==> 1
         node_49 --> Paracathartes ho 96             1  0.500  3 ==> 2
                                      141            1  0.167  1 ==> 0
                                      148            1  0.375  3 ==> 0
                                      155            1  0.250  2 ==> 1
                                      156            2  0.250  0 ==> 2
                                      163            1  0.222  0 ==> 1
                                      195            1  0.083  0 ==> 1
                                      204            1  0.286  0 ==> 2
                                      233            1  0.250  1 --> 0
                                      249            1  0.133  0 ==> 1
                                      253            1  0.333  1 ==> 0
                                      259            1  0.364  3 ==> 2
         node_50 --> Lithornis promis 47             1  0.200  0 ==> 1
                                      51             1  0.250  0 ==> 1
                                      76             1  0.167  0 --> 1
                                      117            1  0.250  1 ==> 0
                                      150            1  0.125  0 ==> 1
                                      184            1  0.143  0 --> 1
                                      226            1  0.200  0 ==> 1
                                      234            1  0.167  0 ==> 1
                                      266            1  0.200  1 ==> 0
         node_91 --> node_90          13             1  0.182  2 ==> 1
                                      15             1  1.000  0 ==> 1
                                      18             1  0.222  0 ==> 1
                                      22             1  1.000  0 ==> 1
                                      25             1  0.125  0 --> 1
                                      29             1  0.500  0 ==> 1
                                      34             1  0.333  0 --> 1
                                      39             1  1.000  0 ==> 1
                                      40             1  0.333  0 --> 1
                                      41             1  1.000  0 ==> 1
                                      43             1  0.429  3 ==> 0
                                      44             1  0.750  3 --> 0
                                      49             1  0.667  0 ==> 1
                                      50             1  0.250  0 ==> 1
                                      56             1  0.333  1 --> 0
                                      67             1  0.333  1 ==> 0
                                      76             1  0.167  0 --> 1
                                      131            1  0.182  2 ==> 1
                                      139            1  0.125  1 --> 0
                                      143            1  0.400  0 --> 1
                                      148            1  0.375  3 ==> 0
                                      151            1  0.333  0 --> 1
                                      163            1  0.222  0 --> 1
                                      177            2  0.400  2 --> 0
                                      179            1  0.125  0 ==> 1
                                      180            1  0.222  2 ==> 1
                                      182            2  0.222  2 ==> 0
                                      183            1  1.000  0 ==> 1
                                      184            1  0.143  0 --> 1
                                      195            1  0.083  0 --> 1
                                      196            1  0.167  0 --> 1
                                      200            1  0.167  1 --> 0
                                      207            1  0.444  1 --> 0
                                      208            1  0.250  1 --> 0
                                      210            1  0.167  0 --> 1
                                      212            1  0.250  0 --> 1
                                      217            1  0.400  2 ==> 1
                                      218            1  0.143  2 --> 0
                                      225            1  0.143  1 --> 0
                                      229            1  0.200  0 --> 1
                                      230            1  0.154  1 ==> 0
                                      235            1  0.167  1 ==> 0
                                      243            1  0.400  0 ==> 1
                                      245            1  0.400  0 --> 1
                                      249            1  0.133  0 ==> 1
                                      257            1  0.154  2 --> 1
                                      259            1  0.364  0 --> 1
                                      288            1  1.000  0 --> 1
         node_90 --> node_84          2              2  0.133  0 --> 2
                                      8              1  0.222  0 --> 1
                                      12             1  0.333  2 ==> 1
                                      13             1  0.182  1 --> 0
                                      20             1  0.500  0 ==> 1
                                      28             1  0.667  0 ==> 1
                                      29             1  0.500  1 --> 2
                                      32             1  0.400  2 ==> 1
                                      44             1  0.750  0 --> 2
                                      57             1  0.143  0 --> 1
                                      60             1  1.000  0 ==> 1
                                      64             1  0.600  1 --> 2
                                      68             1  0.500  0 --> 1
                                      77             1  0.200  0 --> 1
                                      81             1  0.200  1 --> 2
                                      98             2  0.167  3 --> 1
                                      101            1  0.125  1 --> 0
                                      112            1  0.400  0 --> 1
                                      117            1  0.250  1 --> 0
                                      141            1  0.167  1 ==> 0
                                      168            1  0.200  0 --> 1
                                      202            1  0.333  0 --> 1
                                      206            1  0.500  1 ==> 0
                                      236            1  0.286  1 --> 0
                                      237            1  0.100  0 --> 1
                                      240            1  0.167  1 ==> 2
                                      254            1  0.333  0 --> 1
                                      286            1  0.667  0 --> 2
         node_84 --> node_64          1              2  0.125  0 --> 2
                                      9              1  0.286  0 --> 1
                                      12             1  0.333  1 --> 0
                                      34             1  0.333  1 --> 0
                                      40             1  0.333  1 --> 0
                                      52             1  0.200  0 ==> 1
                                      56             1  0.333  0 --> 1
                                      78             2  0.250  0 ==> 2
                                      79             1  0.375  0 ==> 3
                                      85             1  0.250  0 --> 2
                                      87             1  0.286  1 --> 0
                                      88             1  0.125  0 --> 1
                                      91             1  0.200  0 --> 1
                                      92             1  0.500  0 ==> 1
                                      93             1  0.286  0 ==> 2
                                      94             1  0.500  1 ==> 0
                                      95             2  0.222  0 ==> 2
                                      99             1  0.500  0 --> 1
                                      100            1  0.500  0 ==> 1
                                      107            1  0.333  0 ==> 1
                                      112            1  0.400  1 --> 2
                                      118            1  0.375  0 ==> 1
                                      120            1  0.400  0 --> 2
                                      121            1  0.500  0 ==> 1
                                      122            2  0.182  0 ==> 2
                                      124            1  0.500  0 --> 1
                                      125            1  0.400  0 --> 2
                                      126            1  0.500  0 ==> 1
                                      128            1  0.250  0 --> 1
                                      132            1  0.500  0 ==> 1
                                      142            1  0.500  0 --> 1
                                      143            1  0.400  1 --> 0
                                      146            1  0.250  0 --> 1
                                      147            1  0.500  0 --> 2
                                      151            1  0.333  1 --> 0
                                      155            1  0.250  0 --> 2
                                      163            1  0.222  1 --> 0
                                      167            1  0.250  0 --> 1
                                      177            2  0.400  0 --> 2
                                      200            1  0.167  0 --> 1
                                      212            1  0.250  1 --> 0
                                      225            1  0.143  0 --> 1
                                      246            1  0.200  0 ==> 1
                                      255            1  0.200  0 --> 1
                                      258            1  0.286  2 --> 0
                                      260            1  0.167  0 ==> 1
                                      261            1  0.167  2 ==> 1
                                      266            1  0.200  1 ==> 0
                                      267            1  0.167  0 --> 1
                                      272            2  0.200  0 --> 2
                                      273            1  0.167  1 ==> 0
                                      276            1  0.200  1 --> 0
         node_64 --> node_62          8              1  0.222  1 --> 0
                                      25             1  0.125  1 --> 0
                                      43             1  0.429  0 --> 1
                                      45             1  0.250  1 ==> 0
                                      54             1  0.167  0 ==> 1
                                      83             1  0.333  0 ==> 1
                                      104            1  0.143  1 --> 0
                                      160            1  0.167  1 ==> 0
                                      168            1  0.200  1 --> 2
                                      172            1  0.200  1 ==> 0
                                      188            1  0.167  0 ==> 1
                                      196            1  0.167  1 --> 0
                                      235            1  0.167  0 ==> 1
                                      263            1  0.222  1 ==> 0
         node_62 --> node_55          2              1  0.133  2 --> 1
                                      9              1  0.286  1 --> 0
                                      12             1  0.333  0 --> 1
                                      14             1  0.167  0 --> 1
                                      59             1  0.250  0 ==> 1
                                      64             1  0.600  2 ==> 3
                                      98             2  0.167  1 --> 3
                                      101            1  0.125  0 --> 1
                                      103            1  0.143  0 --> 1
                                      117            1  0.250  0 --> 1
                                      118            1  0.375  1 --> 2
                                      133            1  1.000  0 --> 1
                                      134            1  0.333  0 ==> 1
                                      169            1  0.500  0 --> 1
                                      170            1  0.125  1 ==> 0
                                      180            1  0.222  1 ==> 0
                                      184            1  0.143  1 --> 0
                                      252            1  0.091  0 ==> 1
                                      255            1  0.200  1 --> 0
         node_55 --> node_53          10             1  0.143  0 --> 1
                                      24             1  0.143  0 ==> 1
                                      73             1  0.167  0 --> 1
                                      91             1  0.200  1 --> 0
                                      104            1  0.143  0 --> 1
                                      108            1  0.125  1 ==> 0
                                      123            1  1.000  0 ==> 1
                                      152            1  0.250  0 --> 1
                                      272            1  0.200  2 --> 1
                                      273            1  0.167  0 ==> 1
                                      279            1  0.231  1 ==> 0
         node_53 --> Acryllium vultur 14             1  0.167  1 --> 0
                                      17             1  0.500  0 ==> 1
                                      18             1  0.222  1 ==> 0
                                      125            1  0.400  2 ==> 0
                                      128            1  0.250  1 ==> 0
                                      168            1  0.200  2 ==> 1
                                      169            1  0.500  1 --> 0
                                      181            1  0.167  1 ==> 0
                                      198            1  0.250  0 ==> 1
                                      267            1  0.167  1 --> 0
                                      269            1  0.222  0 ==> 1
         node_53 --> node_52          13             1  0.182  0 --> 1
                                      26             1  0.200  0 --> 1
                                      67             1  0.333  0 --> 2
                                      77             1  0.200  1 --> 0
                                      79             1  0.375  3 --> 2
                                      114            1  0.500  2 --> 3
                                      118            1  0.375  2 --> 1
                                      130            1  0.143  1 --> 0
                                      139            1  0.125  0 --> 1
                                      150            1  0.125  0 --> 1
                                      161            2  0.154  0 ==> 2
                                      207            1  0.444  0 ==> 1
                                      208            1  0.250  0 --> 1
                                      213            1  0.091  1 ==> 0
                                      218            1  0.143  0 ==> 1
                                      234            1  0.167  0 --> 1
                                      249            1  0.133  1 ==> 0
                                      261            1  0.167  1 --> 2
                                      270            1  0.167  0 ==> 1
                                      272            1  0.200  1 --> 0
         node_52 --> Coturnix pectora 10             1  0.143  1 --> 0
                                      73             1  0.167  1 --> 0
                                      88             1  0.125  1 ==> 0
                                      118            1  0.375  1 --> 3
                                      119            1  0.500  0 ==> 1
                                      176            1  0.182  1 ==> 2
                                      188            1  0.167  1 ==> 0
                                      210            1  0.167  1 ==> 0
                                      255            1  0.200  0 --> 1
                                      271            1  0.125  0 ==> 1
         node_52 --> node_51          98             2  0.167  3 --> 1
                                      104            1  0.143  1 --> 0
                                      131            1  0.182  1 ==> 2
                                      140            1  0.250  0 ==> 1
                                      141            1  0.167  0 ==> 1
                                      170            1  0.125  0 ==> 1
                                      209            1  0.167  0 ==> 1
                                      223            1  0.100  0 ==> 1
                                      240            1  0.167  2 ==> 1
         node_51 --> Gallus gallus    2              1  0.133  1 ==> 0
                                      14             1  0.167  1 ==> 2
                                      97             1  0.167  0 ==> 1
                                      108            1  0.125  0 ==> 1
                                      114            1  0.500  3 --> 2
                                      130            2  0.143  0 ==> 2
                                      139            1  0.125  1 --> 0
                                      150            1  0.125  1 --> 0
                                      161            1  0.154  2 --> 1
                                      179            1  0.125  1 ==> 0
                                      208            1  0.250  1 --> 0
                                      212            1  0.250  0 ==> 1
                                      234            1  0.167  1 --> 0
                                      261            1  0.167  2 --> 1
                                      272            1  0.200  0 --> 1
                                      279            1  0.231  0 ==> 1
         node_51 --> Phasianus colchi 13             1  0.182  1 --> 0
                                      26             1  0.200  1 --> 0
                                      49             1  0.667  1 ==> 2
                                      54             1  0.167  1 ==> 0
                                      67             1  0.333  2 --> 0
                                      75             1  0.250  0 ==> 1
                                      79             1  0.375  2 ==> 0
                                      103            1  0.143  1 ==> 0
                                      157            1  0.222  0 ==> 1
                                      160            1  0.167  0 ==> 1
                                      175            1  0.167  0 ==> 1
                                      191            1  0.200  0 ==> 1
                                      200            1  0.167  1 ==> 2
                                      216            1  0.111  0 ==> 1
                                      218            1  0.143  1 ==> 2
                                      230            1  0.154  0 ==> 1
                                      263            1  0.222  0 ==> 1
                                      266            1  0.200  0 ==> 1
         node_55 --> node_54          12             1  0.333  1 ==> 2
                                      40             1  0.333  0 --> 1
                                      48             1  0.333  0 ==> 1
                                      80             2  0.154  2 ==> 0
                                      144            1  0.200  1 ==> 0
                                      146            1  0.250  1 --> 0
                                      157            1  0.222  0 ==> 1
                                      163            1  0.222  0 --> 1
                                      179            1  0.125  1 ==> 0
                                      185            1  0.200  0 ==> 1
                                      212            1  0.250  0 --> 1
                                      229            1  0.200  1 ==> 0
                                      230            1  0.154  0 ==> 1
                                      246            1  0.200  1 ==> 0
                                      261            1  0.167  1 ==> 0
                                      285            1  0.600  0 ==> 1
         node_54 --> Crax rubra       53             1  0.500  0 ==> 1
                                      103            1  0.143  1 --> 0
                                      140            1  0.250  0 ==> 1
                                      148            1  0.375  0 ==> 2
                                      184            1  0.143  0 --> 1
                                      188            1  0.167  1 ==> 0
                                      200            1  0.167  1 --> 0
                                      213            1  0.091  1 ==> 0
                                      218            1  0.143  0 ==> 1
                                      230            1  0.154  1 ==> 2
                                      231            1  0.286  1 ==> 2
                                      255            1  0.200  0 --> 1
                                      257            1  0.154  1 ==> 2
         node_54 --> Ortalis vetula   2              1  0.133  1 ==> 0
                                      26             1  0.200  0 ==> 1
                                      47             1  0.200  0 ==> 1
                                      67             1  0.333  0 ==> 2
                                      98             2  0.167  3 --> 1
                                      114            1  0.500  2 ==> 3
                                      130            1  0.143  1 ==> 2
                                      131            1  0.182  1 ==> 2
                                      150            1  0.125  0 ==> 1
                                      225            1  0.143  1 ==> 0
                                      234            1  0.167  0 ==> 1
         node_62 --> node_61          13             1  0.182  0 --> 1
                                      67             1  0.333  0 ==> 1
                                      77             1  0.200  1 --> 0
                                      96             1  0.500  0 --> 1
                                      122            1  0.182  2 --> 1
                                      139            1  0.125  0 --> 1
                                      161            1  0.154  0 --> 1
                                      178            1  0.333  0 --> 1
                                      195            1  0.083  1 --> 0
                                      221            1  0.091  0 --> 1
                                      223            1  0.100  0 --> 1
                                      262            1  0.333  1 --> 0
                                      264            1  0.333  0 --> 1
                                      284            1  1.000  0 ==> 1
         node_61 --> node_57          43             1  0.429  1 --> 0
                                      81             1  0.200  2 --> 1
                                      108            1  0.125  1 ==> 0
                                      197            1  0.125  0 --> 1
                                      238            1  0.333  0 --> 1
                                      261            1  0.167  1 ==> 0
         node_57 --> node_56          24             1  0.143  0 ==> 1
                                      96             1  0.500  1 --> 0
                                      101            1  0.125  0 --> 1
                                      191            1  0.200  0 ==> 1
                                      213            1  0.091  1 ==> 0
                                      221            1  0.091  1 --> 0
                                      230            1  0.154  0 ==> 1
                                      265            1  0.300  0 ==> 1
                                      283            2  0.200  0 ==> 2
         node_56 --> Alectura lathami 43             1  0.429  0 --> 1
                                      231            1  0.286  1 ==> 0
                                      238            1  0.333  1 --> 0
                                      264            1  0.333  1 --> 0
                                      273            1  0.167  0 ==> 1
                                      279            1  0.231  1 ==> 0
         node_56 --> Leipoa ocellata  2              1  0.133  2 --> 1
                                      14             1  0.167  0 ==> 1
                                      81             1  0.200  1 --> 2
                                      122            1  0.182  1 --> 2
                                      130            1  0.143  1 ==> 0
                                      144            1  0.200  1 ==> 0
                                      170            1  0.125  1 ==> 0
                                      195            1  0.083  0 ==> 1
                                      249            1  0.133  1 ==> 0
                                      252            1  0.091  0 ==> 1
         node_57 --> Talegalla fuscir 8              1  0.222  0 --> 1
                                      18             1  0.222  1 ==> 0
                                      118            1  0.375  1 ==> 2
                                      130            1  0.143  1 ==> 2
                                      161            1  0.154  1 --> 0
                                      168            1  0.200  2 ==> 1
                                      181            1  0.167  1 ==> 0
                                      193            1  0.500  0 ==> 1
                                      257            1  0.154  1 ==> 2
                                      278            1  0.200  2 ==> 1
         node_61 --> node_60          1              1  0.125  2 --> 1
                                      9              1  0.286  1 --> 2
                                      90             1  0.200  1 --> 0
                                      111            1  0.200  0 --> 1
                                      155            1  0.250  2 --> 1
                                      179            1  0.125  1 ==> 0
                                      200            1  0.167  1 --> 0
                                      208            1  0.250  0 --> 1
                                      229            1  0.200  1 ==> 0
                                      231            1  0.286  1 ==> 0
                                      267            1  0.167  1 --> 0
                                      289            1  0.333  0 --> 1
         node_60 --> node_59          2              1  0.133  2 --> 1
                                      18             1  0.222  1 ==> 0
                                      24             1  0.143  0 ==> 1
                                      122            1  0.182  1 --> 2
                                      178            1  0.333  1 --> 0
                                      191            1  0.200  0 ==> 1
                                      230            1  0.154  0 --> 1
                                      252            1  0.091  0 ==> 1
                                      265            1  0.300  0 ==> 1
                                      283            1  0.200  0 ==> 1
         node_59 --> Eulipoa wallacei 1              1  0.125  1 ==> 0
                                      110            1  0.200  0 ==> 1
                                      156            1  0.250  0 ==> 1
                                      161            1  0.154  1 ==> 2
                                      176            1  0.182  1 ==> 2
                                      180            1  0.222  1 ==> 0
                                      190            1  0.333  0 ==> 1
                                      195            1  0.083  0 ==> 1
                                      217            1  0.400  1 ==> 0
                                      218            1  0.143  0 ==> 1
                                      226            1  0.200  0 ==> 1
                                      240            1  0.167  2 ==> 1
                                      256            1  0.167  1 ==> 0
         node_59 --> node_58          1              1  0.125  1 --> 2
                                      9              1  0.286  2 --> 1
                                      90             1  0.200  0 --> 1
                                      96             1  0.500  1 --> 0
                                      101            1  0.125  0 --> 1
                                      111            1  0.200  1 --> 0
                                      130            1  0.143  1 ==> 0
                                      155            1  0.250  1 --> 2
                                      181            1  0.167  1 ==> 0
                                      197            1  0.125  0 --> 1
                                      200            1  0.167  0 --> 1
                                      208            1  0.250  1 --> 0
                                      221            1  0.091  1 --> 0
                                      238            1  0.333  0 ==> 1
                                      261            1  0.167  1 ==> 0
                                      279            1  0.231  1 ==> 0
                                      283            1  0.200  1 ==> 2
         node_58 --> Megapodius eremi 2              1  0.133  1 --> 2
                                      77             1  0.200  0 ==> 1
                                      91             1  0.200  1 ==> 0
                                      157            1  0.222  0 ==> 1
                                      161            1  0.154  1 ==> 0
                                      230            1  0.154  1 --> 0
         node_58 --> Megapodius reinw 171            1  0.143  0 ==> 1
                                      179            1  0.125  0 ==> 1
                                      213            1  0.091  1 ==> 0
         node_60 --> Macrocephalon ma 8              1  0.222  0 --> 1
                                      25             1  0.125  0 ==> 1
                                      55             1  0.250  0 ==> 1
                                      130            1  0.143  1 ==> 2
                                      144            1  0.200  1 ==> 0
                                      223            1  0.100  1 --> 0
                                      262            1  0.333  0 --> 1
                                      263            1  0.222  0 ==> 1
                                      264            1  0.333  1 --> 0
                                      273            1  0.167  0 ==> 1
         node_64 --> node_63          3              1  0.500  0 ==> 2
                                      8              1  0.222  1 ==> 2
                                      18             1  0.222  1 ==> 0
                                      57             1  0.143  1 --> 0
                                      84             1  0.500  0 --> 1
                                      150            1  0.125  0 ==> 1
                                      197            1  0.125  0 --> 1
                                      213            1  0.091  1 ==> 0
                                      218            1  0.143  0 --> 1
                                      226            1  0.200  0 ==> 1
                                      249            1  0.133  1 ==> 0
                                      265            1  0.300  0 ==> 1
                                      274            1  0.200  0 ==> 1
         node_63 --> Megavitiornis al 58             1  0.200  1 ==> 0
                                      81             1  0.200  2 --> 1
                                      88             1  0.125  1 --> 0
                                      91             1  0.200  1 --> 0
                                      135            1  0.500  2 ==> 0
                                      195            1  0.083  1 --> 0
                                      205            1  0.200  0 ==> 1
                                      212            1  0.250  0 --> 1
                                      214            1  0.333  0 ==> 1
                                      216            1  0.111  0 ==> 1
                                      218            1  0.143  1 --> 2
                                      230            1  0.154  0 ==> 1
                                      278            1  0.200  2 ==> 1
                                      279            1  0.231  1 ==> 0
                                      281            1  0.500  0 ==> 1
         node_63 --> Sylviornis neoca 9              1  0.286  1 --> 2
                                      36             1  0.250  0 ==> 1
                                      73             1  0.167  0 ==> 1
                                      163            1  0.222  0 --> 1
                                      172            1  0.200  1 ==> 2
                                      182            2  0.222  0 ==> 2
                                      191            1  0.200  0 ==> 1
                                      200            1  0.167  1 --> 0
                                      237            1  0.100  1 ==> 0
                                      243            1  0.400  1 ==> 2
                                      250            1  0.500  0 ==> 1
                                      258            1  0.286  0 --> 2
                                      267            1  0.167  1 --> 0
                                      268            1  0.250  1 ==> 0
                                      272            2  0.200  2 --> 0
                                      276            1  0.200  0 --> 1
                                      279            1  0.231  1 ==> 2
                                      283            1  0.200  0 ==> 1
         node_84 --> node_83          4              1  0.250  0 --> 1
                                      7              1  0.667  0 ==> 1
                                      19             1  0.333  0 --> 1
                                      36             1  0.250  0 ==> 1
                                      37             1  1.000  0 --> 1
                                      38             1  1.000  0 --> 1
                                      46             1  1.000  0 ==> 1
                                      53             1  0.500  0 --> 1
                                      58             1  0.200  1 --> 0
                                      80             1  0.154  2 --> 1
                                      86             1  0.250  2 ==> 0
                                      97             1  0.167  0 ==> 1
                                      110            1  0.200  0 --> 1
                                      111            1  0.200  0 --> 1
                                      114            1  0.500  2 --> 1
                                      115            1  0.250  1 --> 0
                                      135            1  0.500  2 ==> 0
                                      136            1  0.400  1 ==> 0
                                      153            1  0.143  0 --> 1
                                      156            1  0.250  0 ==> 1
                                      158            1  0.500  2 ==> 1
                                      174            1  0.200  0 --> 1
                                      181            1  0.167  1 ==> 0
                                      187            1  0.250  1 ==> 0
                                      204            1  0.286  0 --> 1
                                      207            1  0.444  0 --> 1
                                      221            1  0.091  0 --> 1
                                      222            1  0.200  0 ==> 1
                                      245            1  0.400  1 --> 0
                                      252            1  0.091  0 --> 1
                                      259            1  0.364  1 --> 0
                                      285            1  0.600  0 --> 1
                                      290            1  0.500  0 ==> 1
         node_83 --> node_73          2              2  0.133  2 --> 0
                                      6              1  1.000  0 ==> 1
                                      13             1  0.182  0 --> 1
                                      24             1  0.143  0 --> 1
                                      31             1  0.250  1 --> 0
                                      33             1  0.500  0 --> 1
                                      48             1  0.333  0 --> 1
                                      51             1  0.250  0 ==> 1
                                      64             1  0.600  2 ==> 3
                                      70             2  0.286  0 ==> 2
                                      75             1  0.250  0 --> 1
                                      76             1  0.167  1 --> 0
                                      80             1  0.154  1 --> 0
                                      81             1  0.200  2 --> 1
                                      90             1  0.200  1 --> 0
                                      105            1  0.333  0 --> 1
                                      108            1  0.125  1 --> 0
                                      117            1  0.250  0 --> 1
                                      130            1  0.143  1 ==> 0
                                      152            1  0.250  0 --> 1
                                      159            1  0.500  1 ==> 0
                                      168            1  0.200  1 --> 0
                                      170            1  0.125  1 --> 0
                                      171            1  0.143  0 --> 1
                                      175            1  0.167  0 --> 1
                                      217            1  0.400  1 --> 0
                                      241            1  0.250  0 ==> 1
                                      243            1  0.400  1 ==> 2
                                      244            1  0.167  0 ==> 1
                                      248            1  0.250  1 ==> 0
                                      249            1  0.133  1 ==> 2
                                      254            1  0.333  1 --> 0
                                      279            1  0.231  1 ==> 0
                                      286            1  0.667  2 --> 0
         node_73 --> node_65          1              2  0.125  0 ==> 2
                                      4              1  0.250  1 --> 0
                                      18             1  0.222  1 ==> 2
                                      29             1  0.500  2 --> 1
                                      44             1  0.750  2 ==> 1
                                      45             1  0.250  1 ==> 0
                                      71             1  0.333  0 ==> 2
                                      81             1  0.200  1 ==> 0
                                      104            1  0.143  1 ==> 0
                                      112            1  0.400  1 --> 0
                                      113            1  0.500  0 ==> 1
                                      115            1  0.250  0 --> 1
                                      148            1  0.375  0 ==> 1
                                      149            1  0.500  0 ==> 1
                                      157            1  0.222  0 ==> 2
                                      158            1  0.500  1 ==> 0
                                      191            1  0.200  0 ==> 1
                                      223            1  0.100  0 ==> 1
         node_65 --> Anhima cornuta   8              1  0.222  1 ==> 0
                                      25             1  0.125  1 ==> 0
                                      33             1  0.500  1 --> 0
                                      59             1  0.250  0 ==> 1
                                      75             1  0.250  1 --> 0
                                      86             1  0.250  0 ==> 2
                                      95             1  0.222  0 ==> 1
                                      105            1  0.333  1 --> 0
                                      107            1  0.333  0 ==> 1
                                      131            1  0.182  1 ==> 2
                                      136            1  0.400  0 ==> 1
                                      166            1  0.250  0 ==> 1
                                      170            1  0.125  0 --> 1
                                      172            1  0.200  1 ==> 0
                                      174            1  0.200  1 --> 0
                                      214            1  0.333  0 ==> 1
                                      216            1  0.111  0 ==> 1
                                      222            1  0.200  1 ==> 0
                                      234            1  0.167  0 ==> 1
                                      235            1  0.167  0 ==> 1
                                      262            1  0.333  1 ==> 2
                                      273            1  0.167  1 ==> 0
                                      278            1  0.200  2 ==> 1
         node_65 --> Chauna torquata  16             1  0.250  0 ==> 1
                                      31             1  0.250  0 --> 1
                                      57             1  0.143  1 ==> 0
                                      74             1  0.167  1 ==> 0
                                      85             1  0.250  0 ==> 1
                                      88             1  0.125  0 ==> 1
                                      89             1  0.200  1 ==> 0
                                      93             1  0.286  0 ==> 2
                                      98             1  0.167  1 ==> 0
                                      108            1  0.125  0 --> 1
                                      131            1  0.182  1 ==> 0
                                      160            1  0.167  1 ==> 2
                                      176            1  0.182  1 ==> 0
                                      179            1  0.125  1 ==> 0
                                      180            1  0.222  1 ==> 0
                                      196            1  0.167  1 --> 0
                                      198            1  0.250  0 ==> 1
                                      199            1  0.200  1 ==> 0
                                      207            1  0.444  1 --> 0
                                      210            1  0.167  1 ==> 0
                                      211            1  0.333  0 ==> 1
                                      218            1  0.143  0 ==> 1
                                      221            1  0.091  1 --> 0
                                      256            1  0.167  1 ==> 0
                                      259            1  0.364  0 ==> 2
         node_73 --> node_72          3              1  0.500  0 ==> 1
                                      6              1  1.000  1 --> 2
                                      12             1  0.333  1 --> 2
                                      14             1  0.167  0 ==> 1
                                      17             1  0.500  0 ==> 1
                                      18             1  0.222  1 ==> 0
                                      28             1  0.667  1 ==> 2
                                      30             1  0.500  0 ==> 1
                                      32             1  0.400  1 --> 2
                                      43             1  0.429  0 --> 2
                                      62             1  0.500  0 ==> 1
                                      65             1  1.000  0 ==> 1
                                      69             1  1.000  0 ==> 1
                                      72             1  0.500  0 --> 1
                                      98             1  0.167  1 --> 2
                                      139            1  0.125  0 --> 1
                                      154            1  0.500  1 ==> 0
                                      190            1  0.333  0 --> 1
                                      204            1  0.286  1 --> 0
                                      240            1  0.167  2 --> 1
                                      252            1  0.091  1 --> 0
                                      258            1  0.286  2 --> 0
                                      285            2  0.600  1 ==> 3
         node_72 --> node_70          2              1  0.133  0 --> 1
                                      24             1  0.143  1 --> 0
                                      63             1  0.667  0 ==> 1
                                      78             1  0.250  0 --> 1
                                      106            1  0.286  0 --> 1
                                      131            1  0.182  1 ==> 0
                                      165            1  0.250  1 ==> 0
                                      182            1  0.222  0 ==> 1
                                      189            1  0.200  0 ==> 1
                                      195            1  0.083  1 --> 0
                                      196            1  0.167  1 --> 0
                                      237            1  0.100  1 ==> 0
                                      253            1  0.333  1 ==> 0
                                      256            1  0.167  1 ==> 0
                                      260            1  0.167  0 --> 1
                                      290            1  0.500  1 ==> 0
         node_70 --> Anseranas semipa 4              1  0.250  1 --> 0
                                      12             1  0.333  2 --> 1
                                      50             1  0.250  1 ==> 0
                                      57             1  0.143  1 ==> 0
                                      76             1  0.167  0 --> 1
                                      89             1  0.200  1 ==> 0
                                      95             1  0.222  0 ==> 1
                                      97             1  0.167  1 ==> 0
                                      104            1  0.143  1 ==> 0
                                      114            1  0.500  1 ==> 0
                                      127            1  0.333  1 ==> 0
                                      139            1  0.125  1 --> 0
                                      161            1  0.154  0 ==> 1
                                      171            1  0.143  1 --> 0
                                      172            1  0.200  1 ==> 0
                                      210            1  0.167  1 ==> 0
                                      214            1  0.333  0 ==> 1
                                      221            1  0.091  1 --> 0
                                      236            1  0.286  0 --> 1
                                      257            1  0.154  1 ==> 0
                                      261            1  0.167  2 ==> 1
                                      266            1  0.200  1 ==> 0
                                      272            1  0.200  0 ==> 1
                                      276            1  0.200  1 ==> 0
                                      285            1  0.600  3 --> 2
         node_70 --> node_69          1              2  0.125  0 --> 2
                                      9              1  0.286  0 ==> 1
                                      70             1  0.286  2 --> 1
                                      74             1  0.167  1 ==> 0
                                      79             1  0.375  0 ==> 1
                                      80             1  0.154  0 --> 1
                                      82             1  0.500  1 --> 0
                                      86             1  0.250  0 --> 1
                                      93             1  0.286  0 ==> 2
                                      98             1  0.167  2 --> 1
                                      108            1  0.125  0 --> 1
                                      112            1  0.400  1 --> 0
                                      116            1  0.500  0 ==> 1
                                      118            1  0.375  0 --> 1
                                      122            1  0.182  0 ==> 1
                                      137            1  0.167  0 --> 1
                                      140            1  0.250  0 ==> 1
                                      153            1  0.143  1 ==> 0
                                      157            1  0.222  0 ==> 1
                                      158            1  0.500  1 ==> 2
                                      180            1  0.222  1 ==> 2
                                      184            1  0.143  1 ==> 0
                                      188            1  0.167  0 ==> 1
                                      190            1  0.333  1 --> 0
                                      216            1  0.111  0 --> 1
                                      223            1  0.100  0 ==> 1
                                      240            1  0.167  1 --> 2
                                      257            1  0.154  1 ==> 2
                                      258            1  0.286  0 --> 1
                                      261            1  0.167  2 ==> 3
                                      269            1  0.222  0 ==> 1
                                      270            1  0.167  0 ==> 1
                                      271            1  0.125  0 --> 1
                                      277            1  1.000  0 ==> 1
         node_69 --> node_68          61             1  0.333  0 --> 1
                                      66             1  0.250  0 --> 1
                                      78             1  0.250  1 --> 0
                                      85             1  0.250  0 --> 1
                                      86             1  0.250  1 --> 2
                                      102            1  0.167  0 --> 1
                                      106            1  0.286  1 --> 0
                                      138            1  0.250  0 --> 1
                                      145            1  0.250  0 --> 1
                                      148            1  0.375  0 --> 2
                                      155            1  0.250  0 ==> 1
                                      166            1  0.250  0 --> 1
                                      168            1  0.200  0 --> 1
                                      172            1  0.200  1 ==> 2
                                      174            1  0.200  1 --> 0
                                      176            1  0.182  1 --> 2
                                      182            1  0.222  1 --> 2
                                      195            1  0.083  0 --> 1
                                      203            1  0.333  0 --> 1
                                      207            1  0.444  1 ==> 2
                                      213            1  0.091  1 --> 0
                                      218            1  0.143  0 --> 1
                                      224            1  0.250  0 --> 1
                                      249            1  0.133  2 --> 1
                                      258            1  0.286  1 --> 2
                                      260            1  0.167  1 --> 0
                                      273            1  0.167  1 --> 2
                                      274            1  0.200  0 ==> 1
         node_68 --> node_66          70             1  0.286  1 --> 2
                                      82             1  0.500  0 --> 1
                                      96             1  0.500  0 ==> 2
                                      113            1  0.500  0 ==> 1
                                      118            1  0.375  1 --> 0
                                      137            1  0.167  1 --> 0
                                      162            1  1.000  0 ==> 1
                                      179            1  0.125  1 ==> 0
                                      231            1  0.286  1 ==> 0
                                      278            1  0.200  2 ==> 1
         node_66 --> Anser caerulesce 1              2  0.125  2 --> 0
                                      14             1  0.167  1 ==> 0
                                      24             1  0.143  0 ==> 1
                                      81             1  0.200  1 ==> 0
                                      83             1  0.333  0 ==> 1
                                      86             1  0.250  2 --> 0
                                      108            1  0.125  1 ==> 0
                                      145            1  0.250  1 --> 0
                                      165            1  0.250  0 ==> 1
                                      168            1  0.200  1 --> 2
                                      171            1  0.143  1 --> 0
                                      204            1  0.286  0 ==> 1
                                      213            1  0.091  0 --> 1
                                      224            1  0.250  1 --> 0
                                      228            1  0.667  1 ==> 0
                                      237            1  0.100  0 ==> 1
                                      249            1  0.133  1 ==> 0
                                      252            1  0.091  0 ==> 1
                                      256            1  0.167  0 ==> 1
                                      269            1  0.222  1 ==> 2
                                      270            1  0.167  1 ==> 0
         node_66 --> Cereopsis novaeh 11             1  0.333  0 ==> 1
                                      13             1  0.182  1 ==> 2
                                      16             1  0.250  0 ==> 1
                                      25             1  0.125  1 ==> 0
                                      30             1  0.500  1 ==> 0
                                      43             1  0.429  2 ==> 0
                                      51             1  0.250  1 ==> 0
                                      52             1  0.200  0 ==> 1
                                      59             1  0.250  0 ==> 1
                                      61             1  0.333  1 --> 0
                                      72             1  0.500  1 ==> 0
                                      85             1  0.250  1 --> 0
                                      89             1  0.200  1 ==> 0
                                      93             1  0.286  2 ==> 1
                                      101            1  0.125  0 ==> 1
                                      116            1  0.500  1 ==> 0
                                      122            1  0.182  1 ==> 0
                                      138            1  0.250  1 --> 0
                                      148            1  0.375  2 --> 0
                                      153            1  0.143  0 ==> 1
                                      157            1  0.222  1 ==> 0
                                      163            1  0.222  1 ==> 2
                                      176            1  0.182  2 --> 1
                                      178            1  0.333  0 ==> 1
                                      182            1  0.222  2 --> 1
                                      186            1  1.000  0 ==> 1
                                      198            1  0.250  0 ==> 1
                                      205            1  0.200  0 ==> 1
                                      216            1  0.111  1 --> 0
                                      230            1  0.154  0 ==> 1
                                      233            1  0.250  0 ==> 1
                                      249            1  0.133  1 --> 2
                                      257            1  0.154  2 ==> 1
                                      260            1  0.167  0 --> 1
                                      261            1  0.167  3 ==> 2
                                      265            1  0.300  0 ==> 1
                                      273            1  0.167  2 --> 1
         node_68 --> node_67          21             1  1.000  0 ==> 1
                                      58             1  0.200  0 ==> 1
                                      80             1  0.154  1 ==> 2
                                      90             1  0.200  0 ==> 1
                                      97             1  0.167  1 ==> 0
                                      128            1  0.250  0 ==> 1
                                      130            1  0.143  0 ==> 1
                                      131            1  0.182  0 ==> 1
                                      140            1  0.250  1 ==> 2
                                      164            1  0.500  0 ==> 1
                                      266            1  0.200  1 ==> 0
         node_67 --> Malacorhynchus m 1              2  0.125  2 --> 0
                                      2              1  0.133  1 ==> 2
                                      10             1  0.143  0 ==> 1
                                      13             1  0.182  1 ==> 2
                                      14             1  0.167  1 ==> 2
                                      24             1  0.143  0 ==> 1
                                      66             1  0.250  1 --> 0
                                      76             1  0.167  0 ==> 1
                                      86             1  0.250  2 --> 1
                                      98             2  0.167  1 ==> 3
                                      101            1  0.125  0 ==> 1
                                      102            1  0.167  1 --> 0
                                      103            1  0.143  0 ==> 1
                                      106            1  0.286  0 --> 1
                                      119            1  0.500  0 ==> 1
                                      129            1  0.200  0 ==> 1
                                      130            1  0.143  1 ==> 2
                                      131            1  0.182  1 ==> 2
                                      149            1  0.500  0 ==> 1
                                      160            1  0.167  1 ==> 2
                                      161            1  0.154  0 ==> 1
                                      165            1  0.250  0 ==> 1
                                      166            1  0.250  1 --> 0
                                      168            1  0.200  1 --> 2
                                      173            1  0.250  0 ==> 1
                                      184            1  0.143  0 ==> 1
                                      187            1  0.250  0 ==> 1
                                      200            1  0.167  0 ==> 1
                                      203            1  0.333  1 --> 0
                                      209            1  0.167  0 ==> 1
                                      216            1  0.111  1 --> 0
                                      218            1  0.143  1 --> 0
                                      256            1  0.167  0 ==> 1
                                      258            1  0.286  2 --> 0
         node_67 --> Tadorna tadornoi 25             1  0.125  1 ==> 0
                                      47             1  0.200  0 ==> 1
                                      74             1  0.167  0 ==> 1
                                      125            1  0.400  0 ==> 1
                                      150            1  0.125  0 ==> 1
                                      170            1  0.125  0 ==> 1
                                      171            1  0.143  1 --> 0
                                      174            1  0.200  0 --> 1
                                      204            1  0.286  0 ==> 1
                                      221            1  0.091  1 ==> 0
                                      230            1  0.154  0 ==> 1
                                      237            1  0.100  0 ==> 1
         node_69 --> Dendrocygna eyto 13             1  0.182  1 ==> 0
                                      14             1  0.167  1 ==> 2
                                      88             1  0.125  0 ==> 1
                                      103            1  0.143  0 ==> 1
                                      106            1  0.286  1 ==> 2
                                      120            1  0.400  0 ==> 1
                                      160            1  0.167  1 ==> 2
                                      177            1  0.400  0 ==> 1
                                      187            1  0.250  0 ==> 1
                                      209            1  0.167  0 ==> 1
                                      252            1  0.091  0 ==> 1
         node_72 --> node_71          10             1  0.143  0 --> 1
                                      11             1  0.333  0 --> 1
                                      34             1  0.333  1 --> 0
                                      36             1  0.250  1 --> 0
                                      48             1  0.333  1 --> 0
                                      54             1  0.167  0 --> 1
                                      56             1  0.333  0 --> 1
                                      58             1  0.200  0 --> 1
                                      61             1  0.333  0 --> 1
                                      71             1  0.333  0 --> 1
                                      87             1  0.286  1 --> 0
                                      90             1  0.200  0 --> 1
                                      98             1  0.167  2 ==> 3
                                      102            1  0.167  0 ==> 1
                                      110            1  0.200  1 --> 0
                                      129            1  0.200  0 ==> 1
                                      148            1  0.375  0 ==> 3
                                      156            1  0.250  1 ==> 2
                                      168            1  0.200  0 --> 1
                                      172            1  0.200  1 ==> 2
                                      175            1  0.167  1 --> 0
                                      176            1  0.182  1 --> 2
                                      217            1  0.400  0 --> 1
                                      229            1  0.200  1 --> 2
                                      231            1  0.286  1 ==> 0
         node_71 --> Presbyornis perv 145            1  0.250  0 ==> 1
                                      157            1  0.222  0 ==> 1
                                      160            1  0.167  1 ==> 2
                                      161            1  0.154  0 ==> 1
                                      170            1  0.125  0 --> 1
                                      204            1  0.286  0 --> 1
                                      205            1  0.200  0 ==> 1
                                      218            1  0.143  0 ==> 1
                                      221            1  0.091  1 --> 0
                                      235            1  0.167  0 ==> 1
                                      236            1  0.286  0 --> 1
                                      257            1  0.154  1 ==> 2
                                      261            1  0.167  2 ==> 1
                                      268            1  0.250  1 ==> 0
                                      269            1  0.222  0 ==> 1
                                      270            1  0.167  0 ==> 1
                                      273            1  0.167  1 ==> 2
         node_71 --> Wilaru tedfordi  101            1  0.125  0 ==> 1
                                      128            1  0.250  0 ==> 1
                                      131            1  0.182  1 ==> 2
                                      140            1  0.250  0 ==> 1
                                      141            1  0.167  0 ==> 1
                                      153            1  0.143  1 ==> 0
                                      163            1  0.222  1 ==> 2
                                      166            1  0.250  0 ==> 1
                                      171            1  0.143  1 --> 0
                                      187            1  0.250  0 ==> 1
                                      188            1  0.167  0 ==> 1
                                      209            1  0.167  0 ==> 1
                                      257            1  0.154  1 ==> 0
                                      259            1  0.364  0 ==> 2
                                      261            1  0.167  2 ==> 3
                                      263            1  0.222  1 ==> 2
                                      271            1  0.125  0 --> 1
         node_83 --> node_82          3              1  0.500  0 --> 2
                                      8              1  0.222  1 --> 2
                                      32             1  0.400  1 --> 0
                                      63             1  0.667  0 --> 2
                                      64             1  0.600  2 --> 1
                                      68             1  0.500  1 --> 0
                                      73             1  0.167  0 --> 1
                                      79             1  0.375  0 --> 2
                                      87             1  0.286  1 --> 2
                                      89             1  0.200  1 --> 0
                                      98             1  0.167  1 --> 0
                                      102            1  0.167  0 --> 1
                                      120            1  0.400  0 --> 1
                                      127            1  0.333  1 --> 0
                                      129            1  0.200  0 --> 1
                                      130            1  0.143  1 --> 2
                                      131            1  0.182  1 --> 2
                                      156            1  0.250  1 --> 2
                                      160            1  0.167  1 --> 2
                                      161            1  0.154  0 --> 1
                                      172            1  0.200  1 ==> 2
                                      173            1  0.250  0 ==> 1
                                      176            1  0.182  1 --> 2
                                      180            1  0.222  1 ==> 2
                                      185            1  0.200  0 --> 1
                                      189            1  0.200  0 ==> 1
                                      195            1  0.083  1 --> 0
                                      207            1  0.444  1 --> 3
                                      213            1  0.091  1 ==> 0
                                      216            1  0.111  0 --> 1
                                      218            1  0.143  0 --> 2
                                      226            1  0.200  0 ==> 1
                                      236            1  0.286  0 --> 1
                                      253            1  0.333  1 --> 0
                                      271            1  0.125  0 --> 1
                                      278            1  0.200  2 --> 1
                                      281            1  0.500  0 --> 1
                                      283            2  0.200  0 --> 2
                                      287            1  1.000  2 --> 0
                                      289            1  0.333  0 --> 1
         node_82 --> node_81          93             1  0.286  0 --> 2
                                      109            1  1.000  0 ==> 1
                                      194            1  0.500  0 --> 1
                                      202            1  0.333  1 ==> 2
                                      205            1  0.200  0 ==> 1
                                      211            1  0.333  0 ==> 1
                                      212            1  0.250  1 --> 0
                                      215            1  0.250  0 ==> 1
                                      219            1  0.250  0 --> 1
                                      223            1  0.100  0 --> 1
                                      257            1  0.154  1 --> 0
                                      259            1  0.364  0 --> 2
         node_81 --> node_79          7              1  0.667  1 --> 2
                                      16             1  0.250  0 --> 1
                                      18             1  0.222  1 --> 2
                                      29             1  0.500  2 --> 1
                                      49             1  0.667  1 --> 2
                                      52             1  0.200  0 --> 1
                                      73             1  0.167  1 --> 0
                                      175            1  0.167  0 --> 1
                                      197            1  0.125  0 ==> 1
                                      212            1  0.250  0 --> 2
                                      218            1  0.143  2 --> 0
                                      227            1  0.500  0 ==> 1
                                      233            1  0.250  0 ==> 1
                                      239            1  0.500  1 ==> 0
                                      245            1  0.400  0 ==> 2
                                      246            1  0.200  0 --> 1
                                      259            1  0.364  2 --> 3
                                      265            1  0.300  0 --> 2
                                      267            1  0.167  0 ==> 1
                                      268            1  0.250  1 --> 0
                                      280            1  0.500  0 ==> 1
                                      282            1  1.000  0 --> 1
         node_79 --> Barawertornis te 63             1  0.667  2 --> 0
                                      229            1  0.200  1 ==> 2
                                      249            1  0.133  1 ==> 2
                                      265            1  0.300  2 --> 3
                                      273            1  0.167  1 ==> 0
         node_79 --> node_78          199            1  0.200  1 ==> 0
                                      208            1  0.250  0 ==> 2
                                      237            1  0.100  1 --> 0
                                      263            1  0.222  1 ==> 2
         node_78 --> node_77          71             1  0.333  0 --> 2
                                      80             1  0.154  1 --> 2
                                      104            1  0.143  1 --> 0
                                      182            2  0.222  0 ==> 2
                                      225            1  0.143  0 --> 1
                                      230            1  0.154  0 --> 1
                                      261            1  0.167  2 ==> 3
         node_77 --> node_75          57             1  0.143  1 ==> 0
                                      275            1  0.333  0 ==> 1
                                      287            1  1.000  0 ==> 1
         node_75 --> Dromornis murray 25             1  0.125  1 ==> 0
                                      50             1  0.250  1 ==> 0
                                      80             1  0.154  2 --> 1
                                      217            1  0.400  1 ==> 2
                                      273            1  0.167  1 ==> 0
         node_75 --> node_74          195            1  0.083  0 ==> 1
                                      201            1  0.333  0 ==> 1
                                      215            1  0.250  1 ==> 0
                                      237            1  0.100  0 --> 1
                                      265            1  0.300  2 --> 0
         node_74 --> Dromornis planei 54             1  0.167  0 ==> 1
         node_74 --> Dromornis stirto 42             1  0.500  0 ==> 1
                                      52             1  0.200  1 ==> 0
                                      223            1  0.100  1 ==> 0
                                      225            1  0.143  1 --> 0
         node_77 --> node_76          81             1  0.200  2 --> 1
                                      173            1  0.250  1 --> 0
                                      249            1  0.133  1 ==> 2
                                      268            1  0.250  0 --> 1
         node_76 --> Ilbandornis laws 199            1  0.200  0 ==> 1
                                      213            1  0.091  0 ==> 1
                                      229            1  0.200  1 ==> 2
                                      237            1  0.100  0 --> 1
                                      267            1  0.167  1 ==> 0
                                      269            1  0.222  0 ==> 1
                                      278            1  0.200  1 ==> 0
         node_76 --> Ilbandornis wood 230            1  0.154  1 --> 0
                                      265            1  0.300  2 ==> 3
                                      279            1  0.231  1 ==> 2
         node_78 --> Genyornis newton 53             1  0.500  1 --> 0
                                      193            1  0.500  0 ==> 1
                                      201            1  0.333  0 ==> 1
                                      244            1  0.167  0 ==> 1
                                      259            1  0.364  3 ==> 1
         node_81 --> node_80          19             1  0.333  1 --> 0
                                      28             1  0.667  1 --> 0
                                      47             1  0.200  0 ==> 1
                                      58             1  0.200  0 --> 1
                                      150            1  0.125  0 --> 1
                                      174            1  0.200  1 --> 0
                                      181            1  0.167  0 --> 1
                                      195            1  0.083  0 --> 1
                                      216            1  0.111  1 --> 0
                                      221            1  0.091  1 --> 0
                                      222            1  0.200  1 ==> 0
                                      231            1  0.286  1 ==> 0
                                      241            1  0.250  0 ==> 1
                                      243            1  0.400  1 ==> 2
                                      249            1  0.133  1 ==> 0
                                      275            1  0.333  0 ==> 1
         node_80 --> Gastornis gigant 54             1  0.167  0 ==> 1
                                      189            1  0.200  1 ==> 0
                                      199            1  0.200  1 ==> 0
                                      219            1  0.250  1 --> 0
                                      225            1  0.143  0 ==> 1
                                      230            1  0.154  0 ==> 1
                                      248            1  0.250  1 ==> 0
                                      257            1  0.154  0 --> 1
                                      263            1  0.222  1 ==> 2
                                      271            1  0.125  1 --> 0
                                      273            1  0.167  1 ==> 0
                                      278            1  0.200  1 --> 2
                                      279            1  0.231  1 ==> 2
         node_80 --> Gastornis parise 88             1  0.125  0 ==> 1
                                      93             1  0.286  2 --> 0
                                      194            1  0.500  1 --> 0
                                      223            1  0.100  1 --> 0
                                      244            1  0.167  0 ==> 1
                                      252            1  0.091  1 --> 0
                                      262            1  0.333  1 ==> 2
         node_82 --> Vegavis iaai     44             1  0.750  2 ==> 1
                                      200            2  0.167  0 ==> 2
                                      202            1  0.333  1 ==> 0
                                      203            1  0.333  0 ==> 1
                                      207            1  0.444  3 --> 4
                                      209            1  0.167  0 ==> 1
                                      224            1  0.250  0 ==> 1
                                      228            1  0.667  1 ==> 0
                                      229            1  0.200  1 ==> 2
                                      257            1  0.154  1 ==> 2
         node_90 --> node_89          10             1  0.143  0 --> 1
                                      27             1  0.500  0 --> 1
                                      35             1  1.000  0 ==> 1
                                      42             1  0.500  0 ==> 1
                                      64             1  0.600  1 ==> 0
                                      85             1  0.250  0 --> 1
                                      127            1  0.333  1 ==> 0
                                      129            1  0.200  0 ==> 1
                                      140            1  0.250  0 --> 1
                                      152            1  0.250  0 --> 1
                                      159            1  0.500  1 ==> 0
                                      175            1  0.167  0 --> 1
                                      180            1  0.222  1 --> 0
                                      197            1  0.125  0 --> 1
                                      215            1  0.250  0 --> 1
                                      223            1  0.100  0 --> 1
                                      269            1  0.222  0 --> 1
                                      270            1  0.167  0 ==> 1
                                      271            1  0.125  0 --> 1
         node_89 --> node_86          71             1  0.333  0 --> 2
                                      74             1  0.167  1 --> 0
                                      93             1  0.286  0 --> 2
                                      95             1  0.222  0 --> 1
                                      97             1  0.167  0 --> 1
                                      125            1  0.400  0 --> 1
                                      130            1  0.143  1 --> 2
                                      137            1  0.167  0 --> 1
                                      144            1  0.200  1 --> 0
                                      153            1  0.143  0 --> 1
                                      156            1  0.250  0 --> 1
                                      185            1  0.200  0 --> 1
                                      198            1  0.250  0 ==> 1
                                      204            1  0.286  0 ==> 1
                                      208            1  0.250  0 --> 1
                                      211            1  0.333  0 ==> 1
                                      227            1  0.500  0 ==> 1
                                      259            1  0.364  1 --> 4
                                      278            1  0.200  2 ==> 1
         node_86 --> Brontornis burme 196            1  0.167  1 --> 0
                                      197            1  0.125  1 --> 0
                                      199            1  0.200  1 ==> 0
                                      201            1  0.333  0 ==> 1
                                      207            1  0.444  0 ==> 3
                                      212            1  0.250  1 ==> 2
                                      222            1  0.200  0 ==> 1
                                      239            1  0.500  1 ==> 0
                                      242            1  0.500  0 ==> 1
                                      244            1  0.167  0 ==> 1
                                      245            1  0.400  1 --> 2
                                      249            1  0.133  1 ==> 0
                                      261            1  0.167  2 ==> 3
                                      263            1  0.222  1 ==> 0
                                      269            1  0.222  1 --> 0
                                      279            2  0.231  1 ==> 3
         node_86 --> node_85          205            1  0.200  0 ==> 1
                                      213            1  0.091  1 ==> 0
                                      216            1  0.111  0 ==> 1
                                      265            1  0.300  0 ==> 2
         node_85 --> Cariama cristata 8              1  0.222  0 ==> 1
                                      14             2  0.167  0 ==> 2
                                      31             1  0.250  1 ==> 0
                                      67             1  0.333  0 ==> 2
                                      103            1  0.143  0 ==> 1
                                      107            1  0.333  0 ==> 1
                                      138            1  0.250  0 ==> 1
                                      141            1  0.167  1 ==> 0
                                      145            1  0.250  0 ==> 1
                                      146            1  0.250  0 ==> 1
                                      147            1  0.500  0 ==> 1
                                      157            1  0.222  0 ==> 2
                                      167            1  0.250  0 --> 1
                                      172            1  0.200  1 ==> 0
                                      221            1  0.091  0 ==> 1
                                      224            1  0.250  0 ==> 1
                                      229            1  0.200  1 ==> 2
                                      235            1  0.167  0 ==> 1
                                      236            1  0.286  1 ==> 2
                                      248            1  0.250  1 ==> 0
                                      249            1  0.133  1 ==> 2
                                      259            1  0.364  4 ==> 2
                                      260            1  0.167  0 ==> 1
                                      263            1  0.222  1 ==> 2
                                      269            1  0.222  1 ==> 2
         node_85 --> Patagornis marsh 2              2  0.133  0 ==> 2
                                      3              1  0.500  0 ==> 2
                                      7              1  0.667  0 ==> 1
                                      16             1  0.250  0 ==> 1
                                      18             1  0.222  1 ==> 0
                                      20             1  0.500  0 ==> 1
                                      27             1  0.500  1 --> 0
                                      32             2  0.400  2 ==> 0
                                      36             1  0.250  0 ==> 1
                                      43             1  0.429  0 ==> 1
                                      51             1  0.250  0 ==> 1
                                      54             1  0.167  0 ==> 1
                                      66             1  0.250  0 ==> 1
                                      80             2  0.154  2 ==> 0
                                      85             1  0.250  1 --> 0
                                      86             1  0.250  2 ==> 0
                                      87             1  0.286  1 --> 2
                                      88             1  0.125  0 ==> 1
                                      94             1  0.500  1 ==> 0
                                      140            1  0.250  1 --> 0
                                      160            1  0.167  1 ==> 0
                                      163            1  0.222  1 --> 0
                                      168            1  0.200  0 ==> 1
                                      173            1  0.250  0 ==> 1
                                      176            1  0.182  1 ==> 0
                                      189            1  0.200  0 ==> 1
                                      225            1  0.143  0 ==> 1
                                      226            1  0.200  0 ==> 1
                                      234            1  0.167  0 ==> 1
                                      236            1  0.286  1 ==> 0
                                      250            1  0.500  0 ==> 1
                                      270            1  0.167  1 ==> 0
                                      272            1  0.200  0 ==> 1
                                      283            1  0.200  0 ==> 1
         node_89 --> node_88          4              1  0.250  0 ==> 1
                                      25             1  0.125  1 --> 0
                                      45             1  0.250  1 ==> 0
                                      47             1  0.200  0 ==> 1
                                      53             1  0.500  0 ==> 2
                                      55             1  0.250  0 --> 1
                                      75             1  0.250  0 ==> 1
                                      78             1  0.250  0 --> 1
                                      79             1  0.375  0 --> 2
                                      89             1  0.200  1 ==> 0
                                      115            1  0.250  1 --> 0
                                      135            1  0.500  2 ==> 0
                                      136            1  0.400  1 ==> 2
                                      139            1  0.125  0 --> 1
                                      143            1  0.400  1 --> 2
                                      155            1  0.250  0 --> 2
                                      160            1  0.167  1 --> 2
                                      171            1  0.143  0 ==> 1
                                      218            1  0.143  0 --> 1
                                      228            1  0.667  1 ==> 2
                                      247            1  0.333  0 --> 1
                                      248            1  0.250  1 ==> 0
                                      249            1  0.133  1 ==> 2
                                      257            1  0.154  1 --> 2
                                      262            1  0.333  1 --> 2
                                      274            1  0.200  0 --> 1
         node_88 --> Burhinus grallar 11             1  0.333  0 ==> 1
                                      13             1  0.182  1 ==> 0
                                      14             2  0.167  0 ==> 2
                                      19             1  0.333  0 ==> 1
                                      23             1  0.500  0 ==> 1
                                      50             1  0.250  1 ==> 0
                                      57             1  0.143  0 --> 1
                                      71             1  0.333  0 ==> 1
                                      87             1  0.286  1 ==> 0
                                      102            1  0.167  0 ==> 1
                                      103            1  0.143  0 ==> 1
                                      106            2  0.286  0 ==> 2
                                      107            1  0.333  0 ==> 2
                                      110            1  0.200  0 ==> 1
                                      111            1  0.200  0 ==> 1
                                      112            1  0.400  0 ==> 1
                                      147            1  0.500  0 ==> 1
                                      148            1  0.375  0 ==> 3
                                      151            1  0.333  1 --> 0
                                      154            1  0.500  1 ==> 0
                                      163            1  0.222  1 --> 2
                                      175            1  0.167  1 --> 0
                                      176            1  0.182  1 ==> 2
                                      180            2  0.222  0 ==> 2
                                      181            1  0.167  1 ==> 0
                                      202            2  0.333  0 ==> 2
                                      206            1  0.500  1 ==> 0
                                      213            1  0.091  1 ==> 0
                                      219            1  0.250  0 ==> 1
                                      229            1  0.200  1 ==> 2
                                      231            1  0.286  1 ==> 2
                                      241            1  0.250  0 ==> 1
                                      246            1  0.200  0 ==> 1
                                      261            1  0.167  2 ==> 3
                                      275            1  0.333  0 ==> 1
                                      280            1  0.500  0 ==> 1
         node_88 --> node_87          31             1  0.250  1 ==> 0
                                      70             1  0.286  0 ==> 1
                                      73             1  0.167  0 ==> 1
                                      98             3  0.167  3 ==> 0
                                      101            1  0.125  1 ==> 0
                                      114            1  0.500  2 ==> 3
                                      116            2  0.500  0 --> 2
                                      130            1  0.143  1 ==> 0
                                      131            1  0.182  1 ==> 0
                                      140            1  0.250  1 ==> 2
                                      157            1  0.222  0 ==> 1
                                      158            1  0.500  2 ==> 1
                                      165            1  0.250  1 ==> 0
                                      170            1  0.125  1 ==> 0
                                      176            1  0.182  1 ==> 0
                                      196            1  0.167  1 --> 0
                                      209            1  0.167  0 ==> 1
                                      210            1  0.167  1 ==> 0
                                      215            1  0.250  1 --> 0
                                      223            1  0.100  1 --> 0
                                      236            1  0.286  1 ==> 0
                                      244            1  0.167  0 ==> 1
                                      245            1  0.400  1 --> 0
                                      252            1  0.091  0 ==> 1
                                      276            1  0.200  1 ==> 0
                                      279            1  0.231  1 ==> 0
                                      289            1  0.333  0 ==> 1
         node_87 --> Antigone rubicun 1              1  0.125  0 ==> 1
                                      26             1  0.200  0 ==> 1
                                      70             1  0.286  1 ==> 2
                                      74             1  0.167  1 ==> 0
                                      76             1  0.167  1 ==> 0
                                      78             1  0.250  1 --> 0
                                      79             1  0.375  2 --> 0
                                      80             2  0.154  2 ==> 0
                                      81             1  0.200  1 ==> 0
                                      85             1  0.250  1 --> 0
                                      86             1  0.250  2 ==> 0
                                      87             1  0.286  1 --> 2
                                      95             2  0.222  0 ==> 2
                                      97             1  0.167  0 ==> 1
                                      104            1  0.143  1 ==> 0
                                      107            1  0.333  0 ==> 1
                                      108            1  0.125  1 ==> 0
                                      115            1  0.250  0 --> 1
                                      129            1  0.200  1 ==> 0
                                      134            1  0.333  0 ==> 1
                                      139            1  0.125  1 --> 0
                                      155            1  0.250  2 --> 0
                                      156            1  0.250  0 ==> 1
                                      160            1  0.167  2 --> 1
                                      161            1  0.154  0 ==> 1
                                      164            1  0.500  0 ==> 1
                                      185            1  0.200  0 ==> 1
                                      197            1  0.125  1 --> 0
                                      221            1  0.091  0 ==> 1
                                      222            1  0.200  0 ==> 1
                                      237            1  0.100  0 ==> 1
                                      260            1  0.167  0 ==> 1
                                      273            1  0.167  1 ==> 2
                                      274            1  0.200  1 --> 0
         node_87 --> Porphyrio melano 2              1  0.133  0 ==> 1
                                      8              1  0.222  0 ==> 1
                                      10             1  0.143  1 ==> 0
                                      13             1  0.182  1 ==> 2
                                      52             1  0.200  0 ==> 1
                                      66             1  0.250  0 ==> 1
                                      84             1  0.500  0 ==> 1
                                      120            1  0.400  0 ==> 2
                                      122            2  0.182  0 ==> 2
                                      137            1  0.167  0 --> 1
                                      138            1  0.250  0 ==> 1
                                      141            1  0.167  1 ==> 0
                                      143            1  0.400  2 --> 0
                                      144            1  0.200  1 ==> 0
                                      150            1  0.125  0 ==> 1
                                      153            1  0.143  0 --> 1
                                      172            1  0.200  1 ==> 2
                                      179            1  0.125  1 ==> 0
                                      184            1  0.143  1 ==> 0
                                      195            1  0.083  1 ==> 0
                                      200            2  0.167  0 ==> 2
                                      207            1  0.444  0 ==> 1
                                      208            1  0.250  0 --> 1
                                      235            1  0.167  0 ==> 1
                                      240            1  0.167  1 ==> 2
                                      243            1  0.400  1 ==> 2
                                      247            1  0.333  1 --> 0
                                      256            1  0.167  1 ==> 0
                                      257            1  0.154  2 --> 1
                                      258            1  0.286  2 ==> 0
                                      261            2  0.167  2 ==> 0
                                      262            1  0.333  2 --> 1
                                      269            1  0.222  1 --> 0
                                      271            1  0.125  1 ==> 0
                                      272            1  0.200  0 ==> 1
                                      278            1  0.200  2 ==> 1

paup> pset opt=deltran


paup> describetrees /apolist=yes


Tree description:

  Unrooted tree(s) rooted using outgroup method
  Optimality criterion = parsimony
    Character-status summary:
      Of 290 total characters:
        60 characters are of type 'ord' (Wagner)
        230 characters are of type 'unord'
        All characters have equal weight
        4 characters are constant
        2 variable characters are parsimony-uninformative
        Number of parsimony-informative characters = 284
    Gaps are treated as "missing"
    Multistate taxa interpreted as uncertainty
    Character-state optimization: Delayed transformation (DELTRAN)

Tree number 1 (rooted using user-specified outgroup)

Tree length = 1541
Consistency index (CI) = 0.2596
Homoplasy index (HI) = 0.7404
CI excluding uninformative characters = 0.2586
HI excluding uninformative characters = 0.7414
Retention index (RI) = 0.6519
Rescaled consistency index (RC) = 0.1692

                                                       /------ Anser caerulesce
                                                  /---66------ Cereopsis novaeh
                                            /----68    /------ Malacorhynchus m
                                       /---69     \---67------ Tadorna tadornoi
                                 /----70    \----------------- Dendrocygna eyto
                                 |     \---------------------- Anseranas semipa
                            /---72                     /------ Presbyornis perv
                            |    \--------------------71------ Wilaru tedfordi
                 /---------73                          /------ Anhima cornuta
                 |          \-------------------------65------ Chauna torquata
                 |                                     /------ Dromornis planei
                 |                                /---74------ Dromornis stirto
                 |                          /----75----------- Dromornis murray
           /----83                     /---77          /------ Ilbandornis laws
           |     |               /----78    \---------76------ Ilbandornis wood
           |     |          /---79     \---------------------- Genyornis newton
           |     |          |    \---------------------------- Barawertornis te
           |     |    /----81                          /------ Gastornis gigant
           |     \---82     \-------------------------80------ Gastornis parise
           |          \--------------------------------------- Vegavis iaai
           |                                           /------ Megapodius eremi
           |                                      /---58------ Megapodius reinw
      /---84                                /----59----------- Eulipoa wallacei
      |    |                           /---60----------------- Macrocephalon ma
      |    |                           |               /------ Alectura lathami
      |    |                     /----61          /---56------ Leipoa ocellata
      |    |                     |     \---------57----------- Talegalla fuscir
      |    |                     |                     /------ Gallus gallus
      |    |                /---62                /---51------ Phasianus colchi
      |    |                |    |          /----52----------- Coturnix pectora
      |    |                |    |     /---53----------------- Acryllium vultur
/----90    \---------------64    \----55               /------ Crax rubra
|     |                     |          \--------------54------ Ortalis vetula
|     |                     |                          /------ Megavitiornis al
|     |                     \-------------------------63------ Sylviornis neoca
|     |                                                /------ Cariama cristata
|     |                                           /---85------ Patagornis marsh
|     |                                     /----86----------- Brontornis burme
|     |                                     |          /------ Antigone rubicun
|     \------------------------------------89     /---87------ Porphyrio melano
|                                           \----88----------- Burhinus grallar
|                                                      /------ Lithornis plebiu
|                                                 /---49------ Paracathartes ho
|                                           /----50----------- Lithornis promis
\------------------------------------------91----------------- Tinamus major

Apomorphy lists:

               Branch                 Character  Steps     CI   Change
----------------------------------------------------------------------
         node_91 --> Tinamus major    1              2  0.125  0 ==> 2
                                      9              1  0.286  0 ==> 1
                                      26             1  0.200  0 ==> 1
                                      45             1  0.250  1 ==> 0
                                      55             1  0.250  0 --> 1
                                      57             1  0.143  0 --> 1
                                      59             1  0.250  0 ==> 1
                                      70             1  0.286  0 --> 1
                                      74             1  0.167  1 ==> 0
                                      78             2  0.250  0 ==> 2
                                      79             1  0.375  0 --> 2
                                      81             1  0.200  1 --> 2
                                      83             1  0.333  0 ==> 1
                                      88             1  0.125  0 ==> 1
                                      91             1  0.200  0 ==> 1
                                      95             2  0.222  0 ==> 2
                                      99             1  0.500  0 ==> 1
                                      100            1  0.500  0 ==> 1
                                      105            1  0.333  0 ==> 1
                                      111            1  0.200  0 ==> 1
                                      118            1  0.375  0 ==> 1
                                      120            1  0.400  0 ==> 2
                                      121            1  0.500  0 ==> 1
                                      122            2  0.182  0 ==> 2
                                      124            1  0.500  0 ==> 1
                                      125            1  0.400  0 ==> 2
                                      126            1  0.500  0 ==> 1
                                      132            1  0.500  0 ==> 1
                                      133            1  1.000  0 --> 2
                                      134            1  0.333  0 ==> 1
                                      135            1  0.500  2 ==> 1
                                      137            1  0.167  0 --> 1
                                      142            1  0.500  0 ==> 1
                                      146            1  0.250  0 ==> 1
                                      147            1  0.500  0 ==> 1
                                      152            1  0.250  0 --> 1
                                      160            1  0.167  1 ==> 0
                                      167            1  0.250  0 --> 1
                                      172            1  0.200  1 ==> 0
                                      176            1  0.182  1 --> 2
                                      197            1  0.125  0 --> 1
                                      202            1  0.333  0 --> 1
                                      244            1  0.167  0 ==> 1
                                      246            1  0.200  0 ==> 1
                                      247            1  0.333  0 ==> 1
                                      252            1  0.091  0 ==> 1
                                      261            1  0.167  2 ==> 3
                                      265            1  0.300  0 ==> 2
                                      271            1  0.125  0 --> 1
                                      274            1  0.200  0 ==> 1
                                      278            1  0.200  2 ==> 1
                                      283            2  0.200  0 ==> 2
                                      286            1  0.667  0 --> 1
         node_91 --> node_50          5              1  1.000  1 ==> 0
                                      71             1  0.333  0 ==> 2
                                      77             1  0.200  0 --> 1
                                      92             1  0.500  0 ==> 1
                                      96             1  0.500  0 ==> 3
                                      143            1  0.400  0 --> 2
                                      153            1  0.143  0 --> 1
                                      155            1  0.250  0 --> 2
                                      161            1  0.154  0 ==> 1
                                      188            1  0.167  0 ==> 1
                                      189            1  0.200  0 ==> 1
                                      219            1  0.250  0 ==> 1
                                      237            1  0.100  0 --> 1
                                      241            1  0.250  0 ==> 1
                                      242            1  0.500  0 ==> 1
                                      254            1  0.333  0 --> 1
                                      255            1  0.200  0 ==> 1
                                      259            1  0.364  0 --> 3
                                      261            1  0.167  2 ==> 1
                                      263            1  0.222  1 ==> 2
                                      276            1  0.200  1 ==> 0
                                      279            1  0.231  1 ==> 0
         node_50 --> node_49          55             1  0.250  0 --> 1
                                      107            1  0.333  0 ==> 2
                                      137            1  0.167  0 --> 1
                                      160            1  0.167  1 ==> 2
                                      167            1  0.250  0 --> 1
                                      210            1  0.167  0 --> 1
                                      229            1  0.200  0 --> 1
         node_49 --> Lithornis plebiu 23             1  0.500  0 --> 1
                                      102            1  0.167  0 ==> 1
                                      106            1  0.286  0 ==> 1
                                      233            1  0.250  0 --> 1
                                      252            1  0.091  0 ==> 1
         node_49 --> Paracathartes ho 96             1  0.500  3 ==> 2
                                      136            1  0.400  1 --> 2
                                      141            1  0.167  1 ==> 0
                                      148            1  0.375  3 ==> 0
                                      155            1  0.250  2 ==> 1
                                      156            2  0.250  0 ==> 2
                                      163            1  0.222  0 ==> 1
                                      195            1  0.083  0 ==> 1
                                      204            1  0.286  0 ==> 2
                                      249            1  0.133  0 ==> 1
                                      253            1  0.333  1 ==> 0
                                      259            1  0.364  3 ==> 2
         node_50 --> Lithornis promis 10             1  0.143  0 --> 1
                                      47             1  0.200  0 ==> 1
                                      51             1  0.250  0 ==> 1
                                      62             1  0.500  0 --> 1
                                      76             1  0.167  0 --> 1
                                      80             1  0.154  2 --> 1
                                      85             1  0.250  0 --> 1
                                      87             1  0.286  1 --> 2
                                      110            1  0.200  0 --> 1
                                      117            1  0.250  1 ==> 0
                                      136            1  0.400  1 --> 2
                                      150            1  0.125  0 ==> 1
                                      184            1  0.143  0 --> 1
                                      185            1  0.200  0 --> 1
                                      226            1  0.200  0 ==> 1
                                      233            1  0.250  0 --> 1
                                      234            1  0.167  0 ==> 1
                                      266            1  0.200  1 ==> 0
         node_91 --> node_90          13             1  0.182  2 ==> 1
                                      15             1  1.000  0 ==> 1
                                      18             1  0.222  0 ==> 1
                                      22             1  1.000  0 ==> 1
                                      29             1  0.500  0 ==> 1
                                      39             1  1.000  0 ==> 1
                                      41             1  1.000  0 ==> 1
                                      43             1  0.429  3 ==> 0
                                      49             1  0.667  0 ==> 1
                                      50             1  0.250  0 ==> 1
                                      67             1  0.333  1 ==> 0
                                      76             1  0.167  0 --> 1
                                      131            1  0.182  2 ==> 1
                                      148            1  0.375  3 ==> 0
                                      179            1  0.125  0 ==> 1
                                      180            1  0.222  2 ==> 1
                                      182            2  0.222  2 ==> 0
                                      183            1  1.000  0 ==> 1
                                      184            1  0.143  0 --> 1
                                      210            1  0.167  0 --> 1
                                      217            1  0.400  2 ==> 1
                                      229            1  0.200  0 --> 1
                                      230            1  0.154  1 ==> 0
                                      235            1  0.167  1 ==> 0
                                      243            1  0.400  0 ==> 1
                                      249            1  0.133  0 ==> 1
                                      288            1  1.000  0 --> 1
         node_90 --> node_84          12             1  0.333  2 ==> 1
                                      20             1  0.500  0 ==> 1
                                      28             1  0.667  0 ==> 1
                                      32             1  0.400  2 ==> 1
                                      44             1  0.750  3 --> 2
                                      60             1  1.000  0 ==> 1
                                      141            1  0.167  1 ==> 0
                                      202            1  0.333  0 --> 1
                                      206            1  0.500  1 ==> 0
                                      208            1  0.250  1 --> 0
                                      237            1  0.100  0 --> 1
                                      240            1  0.167  1 ==> 2
                                      257            1  0.154  2 --> 1
         node_84 --> node_64          2              1  0.133  0 --> 1
                                      29             1  0.500  1 --> 2
                                      52             1  0.200  0 ==> 1
                                      64             1  0.600  1 --> 2
                                      68             1  0.500  0 --> 1
                                      78             2  0.250  0 ==> 2
                                      79             1  0.375  0 ==> 3
                                      92             1  0.500  0 ==> 1
                                      93             1  0.286  0 ==> 2
                                      94             1  0.500  1 ==> 0
                                      95             2  0.222  0 ==> 2
                                      100            1  0.500  0 ==> 1
                                      107            1  0.333  0 ==> 1
                                      118            1  0.375  0 ==> 1
                                      121            1  0.500  0 ==> 1
                                      122            1  0.182  0 ==> 1
                                      126            1  0.500  0 ==> 1
                                      132            1  0.500  0 ==> 1
                                      155            1  0.250  0 --> 2
                                      167            1  0.250  0 --> 1
                                      207            1  0.444  1 --> 0
                                      236            1  0.286  1 --> 0
                                      245            1  0.400  0 --> 1
                                      246            1  0.200  0 ==> 1
                                      254            1  0.333  0 --> 1
                                      259            1  0.364  0 --> 1
                                      260            1  0.167  0 ==> 1
                                      261            1  0.167  2 ==> 1
                                      266            1  0.200  1 ==> 0
                                      273            1  0.167  1 ==> 0
         node_64 --> node_62          1              1  0.125  0 --> 1
                                      45             1  0.250  1 ==> 0
                                      54             1  0.167  0 ==> 1
                                      57             1  0.143  0 --> 1
                                      83             1  0.333  0 ==> 1
                                      85             1  0.250  0 --> 2
                                      87             1  0.286  1 --> 0
                                      88             1  0.125  0 --> 1
                                      99             1  0.500  0 --> 1
                                      112            2  0.400  0 --> 2
                                      120            1  0.400  0 --> 2
                                      124            1  0.500  0 --> 1
                                      125            1  0.400  0 --> 2
                                      128            1  0.250  0 --> 1
                                      142            1  0.500  0 --> 1
                                      147            1  0.500  0 --> 2
                                      160            1  0.167  1 ==> 0
                                      168            1  0.200  0 --> 2
                                      172            1  0.200  1 ==> 0
                                      188            1  0.167  0 ==> 1
                                      218            1  0.143  2 --> 0
                                      235            1  0.167  0 ==> 1
                                      258            1  0.286  2 --> 0
                                      263            1  0.222  1 ==> 0
                                      272            1  0.200  0 --> 1
                                      276            1  0.200  1 --> 0
                                      286            1  0.667  0 --> 2
         node_62 --> node_55          1              1  0.125  1 --> 2
                                      43             1  0.429  0 --> 1
                                      59             1  0.250  0 ==> 1
                                      64             1  0.600  2 ==> 3
                                      81             1  0.200  1 --> 2
                                      122            1  0.182  1 --> 2
                                      133            1  1.000  0 --> 1
                                      134            1  0.333  0 ==> 1
                                      170            1  0.125  1 ==> 0
                                      180            1  0.222  1 ==> 0
                                      195            1  0.083  0 --> 1
                                      252            1  0.091  0 ==> 1
         node_55 --> node_53          24             1  0.143  0 ==> 1
                                      103            1  0.143  0 --> 1
                                      108            1  0.125  1 ==> 0
                                      123            1  1.000  0 ==> 1
                                      146            1  0.250  0 --> 1
                                      152            1  0.250  0 --> 1
                                      184            1  0.143  1 --> 0
                                      273            1  0.167  0 ==> 1
                                      279            1  0.231  1 ==> 0
         node_53 --> Acryllium vultur 10             1  0.143  0 --> 1
                                      13             1  0.182  1 --> 0
                                      17             1  0.500  0 ==> 1
                                      18             1  0.222  1 ==> 0
                                      73             1  0.167  0 --> 1
                                      77             1  0.200  0 --> 1
                                      118            1  0.375  1 --> 2
                                      125            1  0.400  2 ==> 0
                                      128            1  0.250  1 ==> 0
                                      139            1  0.125  1 --> 0
                                      168            1  0.200  2 ==> 1
                                      181            1  0.167  1 ==> 0
                                      198            1  0.250  0 ==> 1
                                      269            1  0.222  0 ==> 1
         node_53 --> node_52          14             1  0.167  0 --> 1
                                      161            1  0.154  0 ==> 1
                                      169            1  0.500  0 --> 1
                                      207            1  0.444  0 ==> 1
                                      213            1  0.091  1 ==> 0
                                      218            1  0.143  0 ==> 1
                                      249            1  0.133  1 ==> 0
                                      267            1  0.167  0 --> 1
                                      270            1  0.167  0 ==> 1
         node_52 --> Coturnix pectora 26             1  0.200  0 --> 1
                                      67             1  0.333  0 --> 2
                                      79             1  0.375  3 --> 2
                                      88             1  0.125  1 ==> 0
                                      114            1  0.500  2 --> 3
                                      118            1  0.375  1 --> 3
                                      119            1  0.500  0 ==> 1
                                      130            1  0.143  1 --> 0
                                      150            1  0.125  0 --> 1
                                      161            1  0.154  1 --> 2
                                      176            1  0.182  1 ==> 2
                                      188            1  0.167  1 ==> 0
                                      208            1  0.250  0 --> 1
                                      210            1  0.167  1 ==> 0
                                      234            1  0.167  0 --> 1
                                      255            1  0.200  0 --> 1
                                      261            1  0.167  1 --> 2
                                      271            1  0.125  0 ==> 1
                                      272            1  0.200  1 --> 0
         node_52 --> node_51          10             1  0.143  0 --> 1
                                      98             2  0.167  3 --> 1
                                      104            1  0.143  1 --> 0
                                      131            1  0.182  1 ==> 2
                                      140            1  0.250  0 ==> 1
                                      141            1  0.167  0 ==> 1
                                      170            1  0.125  0 ==> 1
                                      209            1  0.167  0 ==> 1
                                      223            1  0.100  0 ==> 1
                                      240            1  0.167  2 ==> 1
         node_51 --> Gallus gallus    2              1  0.133  1 ==> 0
                                      14             1  0.167  1 ==> 2
                                      26             1  0.200  0 --> 1
                                      67             1  0.333  0 --> 2
                                      97             1  0.167  0 ==> 1
                                      108            1  0.125  0 ==> 1
                                      130            1  0.143  1 ==> 2
                                      139            1  0.125  1 --> 0
                                      179            1  0.125  1 ==> 0
                                      212            1  0.250  0 ==> 1
                                      279            1  0.231  0 ==> 1
         node_51 --> Phasianus colchi 13             1  0.182  1 --> 0
                                      49             1  0.667  1 ==> 2
                                      54             1  0.167  1 ==> 0
                                      73             1  0.167  0 --> 1
                                      75             1  0.250  0 ==> 1
                                      79             1  0.375  3 ==> 0
                                      103            1  0.143  1 ==> 0
                                      114            1  0.500  2 --> 3
                                      130            1  0.143  1 --> 0
                                      150            1  0.125  0 --> 1
                                      157            1  0.222  0 ==> 1
                                      160            1  0.167  0 ==> 1
                                      161            1  0.154  1 --> 2
                                      175            1  0.167  0 ==> 1
                                      191            1  0.200  0 ==> 1
                                      200            1  0.167  1 ==> 2
                                      208            1  0.250  0 --> 1
                                      216            1  0.111  0 ==> 1
                                      218            1  0.143  1 ==> 2
                                      230            1  0.154  0 ==> 1
                                      234            1  0.167  0 --> 1
                                      261            1  0.167  1 --> 2
                                      263            1  0.222  0 ==> 1
                                      266            1  0.200  0 ==> 1
                                      272            1  0.200  1 --> 0
         node_55 --> node_54          12             1  0.333  1 ==> 2
                                      13             1  0.182  1 --> 0
                                      14             1  0.167  0 --> 1
                                      40             1  0.333  0 --> 1
                                      48             1  0.333  0 ==> 1
                                      77             1  0.200  0 --> 1
                                      80             2  0.154  2 ==> 0
                                      91             1  0.200  0 --> 1
                                      104            1  0.143  1 --> 0
                                      118            1  0.375  1 --> 2
                                      139            1  0.125  1 --> 0
                                      144            1  0.200  1 ==> 0
                                      157            1  0.222  0 ==> 1
                                      163            1  0.222  0 --> 1
                                      169            1  0.500  0 --> 1
                                      179            1  0.125  1 ==> 0
                                      185            1  0.200  0 ==> 1
                                      212            1  0.250  0 --> 1
                                      229            1  0.200  1 ==> 0
                                      230            1  0.154  0 ==> 1
                                      246            1  0.200  1 ==> 0
                                      261            1  0.167  1 ==> 0
                                      267            1  0.167  0 --> 1
                                      272            1  0.200  1 --> 2
                                      285            1  0.600  0 ==> 1
         node_54 --> Crax rubra       53             1  0.500  0 ==> 1
                                      140            1  0.250  0 ==> 1
                                      148            1  0.375  0 ==> 2
                                      188            1  0.167  1 ==> 0
                                      200            1  0.167  1 --> 0
                                      213            1  0.091  1 ==> 0
                                      218            1  0.143  0 ==> 1
                                      230            1  0.154  1 ==> 2
                                      231            1  0.286  1 ==> 2
                                      255            1  0.200  0 --> 1
                                      257            1  0.154  1 ==> 2
         node_54 --> Ortalis vetula   2              1  0.133  1 ==> 0
                                      26             1  0.200  0 ==> 1
                                      47             1  0.200  0 ==> 1
                                      67             1  0.333  0 ==> 2
                                      98             2  0.167  3 --> 1
                                      103            1  0.143  0 --> 1
                                      114            1  0.500  2 ==> 3
                                      130            1  0.143  1 ==> 2
                                      131            1  0.182  1 ==> 2
                                      150            1  0.125  0 ==> 1
                                      184            1  0.143  1 --> 0
                                      225            1  0.143  1 ==> 0
                                      234            1  0.167  0 ==> 1
         node_62 --> node_61          12             1  0.333  1 --> 0
                                      67             1  0.333  0 ==> 1
                                      91             1  0.200  0 --> 1
                                      98             2  0.167  3 --> 1
                                      104            1  0.143  1 --> 0
                                      117            1  0.250  1 --> 0
                                      146            1  0.250  0 --> 1
                                      255            1  0.200  0 --> 1
                                      272            1  0.200  1 --> 2
                                      284            1  1.000  0 ==> 1
         node_61 --> node_57          1              1  0.125  1 --> 2
                                      9              1  0.286  0 --> 1
                                      108            1  0.125  1 ==> 0
                                      178            1  0.333  0 --> 1
                                      197            1  0.125  0 --> 1
                                      223            1  0.100  0 --> 1
                                      261            1  0.167  1 ==> 0
                                      262            1  0.333  1 --> 0
                                      267            1  0.167  0 --> 1
         node_57 --> node_56          24             1  0.143  0 ==> 1
                                      161            1  0.154  0 --> 1
                                      191            1  0.200  0 ==> 1
                                      213            1  0.091  1 ==> 0
                                      230            1  0.154  0 ==> 1
                                      265            1  0.300  0 ==> 1
                                      283            2  0.200  0 ==> 2
         node_56 --> Alectura lathami 2              1  0.133  1 --> 2
                                      43             1  0.429  0 --> 1
                                      231            1  0.286  1 ==> 0
                                      273            1  0.167  0 ==> 1
                                      279            1  0.231  1 ==> 0
         node_56 --> Leipoa ocellata  14             1  0.167  0 ==> 1
                                      81             1  0.200  1 --> 2
                                      122            1  0.182  1 --> 2
                                      130            1  0.143  1 ==> 0
                                      144            1  0.200  1 ==> 0
                                      170            1  0.125  1 ==> 0
                                      195            1  0.083  0 ==> 1
                                      238            1  0.333  0 --> 1
                                      249            1  0.133  1 ==> 0
                                      252            1  0.091  0 ==> 1
                                      264            1  0.333  0 --> 1
         node_57 --> Talegalla fuscir 2              1  0.133  1 --> 2
                                      8              1  0.222  0 --> 1
                                      18             1  0.222  1 ==> 0
                                      96             1  0.500  0 --> 1
                                      101            1  0.125  1 --> 0
                                      118            1  0.375  1 ==> 2
                                      130            1  0.143  1 ==> 2
                                      168            1  0.200  2 ==> 1
                                      181            1  0.167  1 ==> 0
                                      193            1  0.500  0 ==> 1
                                      221            1  0.091  0 --> 1
                                      238            1  0.333  0 --> 1
                                      257            1  0.154  1 ==> 2
                                      264            1  0.333  0 --> 1
                                      278            1  0.200  2 ==> 1
         node_61 --> node_60          9              1  0.286  0 --> 2
                                      43             1  0.429  0 --> 1
                                      81             1  0.200  1 --> 2
                                      161            1  0.154  0 --> 1
                                      179            1  0.125  1 ==> 0
                                      229            1  0.200  1 ==> 0
                                      231            1  0.286  1 ==> 0
         node_60 --> node_59          18             1  0.222  1 ==> 0
                                      24             1  0.143  0 ==> 1
                                      122            1  0.182  1 --> 2
                                      191            1  0.200  0 ==> 1
                                      223            1  0.100  0 --> 1
                                      252            1  0.091  0 ==> 1
                                      262            1  0.333  1 --> 0
                                      264            1  0.333  0 --> 1
                                      265            1  0.300  0 ==> 1
                                      283            1  0.200  0 ==> 1
         node_59 --> Eulipoa wallacei 1              1  0.125  1 ==> 0
                                      90             1  0.200  1 --> 0
                                      96             1  0.500  0 --> 1
                                      101            1  0.125  1 --> 0
                                      110            1  0.200  0 ==> 1
                                      111            1  0.200  0 --> 1
                                      155            1  0.250  2 --> 1
                                      156            1  0.250  0 ==> 1
                                      161            1  0.154  1 ==> 2
                                      176            1  0.182  1 ==> 2
                                      180            1  0.222  1 ==> 0
                                      190            1  0.333  0 ==> 1
                                      195            1  0.083  0 ==> 1
                                      200            1  0.167  1 --> 0
                                      208            1  0.250  0 --> 1
                                      217            1  0.400  1 ==> 0
                                      218            1  0.143  0 ==> 1
                                      221            1  0.091  0 --> 1
                                      226            1  0.200  0 ==> 1
                                      230            1  0.154  0 --> 1
                                      240            1  0.167  2 ==> 1
                                      256            1  0.167  1 ==> 0
         node_59 --> node_58          1              1  0.125  1 --> 2
                                      9              1  0.286  2 --> 1
                                      130            1  0.143  1 ==> 0
                                      181            1  0.167  1 ==> 0
                                      197            1  0.125  0 --> 1
                                      238            1  0.333  0 ==> 1
                                      261            1  0.167  1 ==> 0
                                      279            1  0.231  1 ==> 0
                                      283            1  0.200  1 ==> 2
         node_58 --> Megapodius eremi 2              1  0.133  1 --> 2
                                      77             1  0.200  0 ==> 1
                                      91             1  0.200  1 ==> 0
                                      157            1  0.222  0 ==> 1
                                      161            1  0.154  1 ==> 0
                                      289            1  0.333  0 --> 1
         node_58 --> Megapodius reinw 171            1  0.143  0 ==> 1
                                      179            1  0.125  0 ==> 1
                                      213            1  0.091  1 ==> 0
                                      230            1  0.154  0 --> 1
         node_60 --> Macrocephalon ma 2              1  0.133  1 --> 2
                                      8              1  0.222  0 --> 1
                                      25             1  0.125  0 ==> 1
                                      55             1  0.250  0 ==> 1
                                      90             1  0.200  1 --> 0
                                      96             1  0.500  0 --> 1
                                      101            1  0.125  1 --> 0
                                      111            1  0.200  0 --> 1
                                      130            1  0.143  1 ==> 2
                                      144            1  0.200  1 ==> 0
                                      155            1  0.250  2 --> 1
                                      178            1  0.333  0 --> 1
                                      200            1  0.167  1 --> 0
                                      208            1  0.250  0 --> 1
                                      221            1  0.091  0 --> 1
                                      263            1  0.222  0 ==> 1
                                      273            1  0.167  0 ==> 1
         node_64 --> node_63          2              1  0.133  1 --> 2
                                      3              1  0.500  0 ==> 2
                                      8              2  0.222  0 ==> 2
                                      12             1  0.333  1 --> 0
                                      18             1  0.222  1 ==> 0
                                      150            1  0.125  0 ==> 1
                                      196            1  0.167  0 --> 1
                                      197            1  0.125  0 --> 1
                                      213            1  0.091  1 ==> 0
                                      226            1  0.200  0 ==> 1
                                      249            1  0.133  1 ==> 0
                                      255            1  0.200  0 --> 1
                                      265            1  0.300  0 ==> 1
                                      274            1  0.200  0 ==> 1
         node_63 --> Megavitiornis al 9              1  0.286  0 --> 1
                                      58             1  0.200  1 ==> 0
                                      84             1  0.500  0 --> 1
                                      117            1  0.250  1 --> 0
                                      135            1  0.500  2 ==> 0
                                      205            1  0.200  0 ==> 1
                                      212            1  0.250  0 --> 1
                                      214            1  0.333  0 ==> 1
                                      216            1  0.111  0 ==> 1
                                      230            1  0.154  0 ==> 1
                                      258            1  0.286  2 --> 0
                                      267            1  0.167  0 --> 1
                                      272            2  0.200  0 --> 2
                                      276            1  0.200  1 --> 0
                                      278            1  0.200  2 ==> 1
                                      279            1  0.231  1 ==> 0
                                      281            1  0.500  0 ==> 1
         node_63 --> Sylviornis neoca 9              1  0.286  0 --> 2
                                      13             1  0.182  1 --> 0
                                      25             1  0.125  0 --> 1
                                      36             1  0.250  0 ==> 1
                                      73             1  0.167  0 ==> 1
                                      81             1  0.200  1 --> 2
                                      88             1  0.125  0 --> 1
                                      91             1  0.200  0 --> 1
                                      122            1  0.182  1 --> 2
                                      163            1  0.222  0 --> 1
                                      168            1  0.200  0 --> 1
                                      172            1  0.200  1 ==> 2
                                      182            2  0.222  0 ==> 2
                                      191            1  0.200  0 ==> 1
                                      195            1  0.083  0 --> 1
                                      200            1  0.167  1 --> 0
                                      218            1  0.143  2 --> 1
                                      237            1  0.100  1 ==> 0
                                      243            1  0.400  1 ==> 2
                                      250            1  0.500  0 ==> 1
                                      268            1  0.250  1 ==> 0
                                      279            1  0.231  1 ==> 2
                                      283            1  0.200  0 ==> 1
         node_84 --> node_83          7              1  0.667  0 ==> 1
                                      8              1  0.222  0 --> 1
                                      25             1  0.125  0 --> 1
                                      34             1  0.333  0 --> 1
                                      36             1  0.250  0 ==> 1
                                      46             1  1.000  0 ==> 1
                                      56             1  0.333  1 --> 0
                                      57             1  0.143  0 --> 1
                                      77             1  0.200  0 --> 1
                                      86             1  0.250  2 ==> 0
                                      97             1  0.167  0 ==> 1
                                      98             1  0.167  3 --> 2
                                      101            1  0.125  1 --> 0
                                      135            1  0.500  2 ==> 0
                                      136            1  0.400  1 ==> 0
                                      151            1  0.333  0 --> 1
                                      153            1  0.143  0 --> 1
                                      156            1  0.250  0 ==> 1
                                      158            1  0.500  2 ==> 1
                                      163            1  0.222  0 --> 1
                                      177            2  0.400  2 --> 0
                                      181            1  0.167  1 ==> 0
                                      187            1  0.250  1 ==> 0
                                      222            1  0.200  0 ==> 1
                                      225            1  0.143  1 --> 0
                                      290            1  0.500  0 ==> 1
         node_83 --> node_73          6              1  1.000  0 ==> 1
                                      19             1  0.333  0 --> 1
                                      37             1  1.000  0 --> 1
                                      38             1  1.000  0 --> 1
                                      40             1  0.333  0 --> 1
                                      51             1  0.250  0 ==> 1
                                      53             1  0.500  0 --> 1
                                      64             2  0.600  1 ==> 3
                                      68             1  0.500  0 --> 1
                                      70             1  0.286  0 ==> 1
                                      80             1  0.154  2 --> 1
                                      111            1  0.200  0 --> 1
                                      114            1  0.500  2 --> 1
                                      130            1  0.143  1 ==> 0
                                      143            1  0.400  0 --> 1
                                      152            1  0.250  0 --> 1
                                      159            1  0.500  1 ==> 0
                                      200            1  0.167  1 --> 0
                                      212            1  0.250  0 --> 1
                                      218            1  0.143  2 --> 0
                                      241            1  0.250  0 ==> 1
                                      243            1  0.400  1 ==> 2
                                      244            1  0.167  0 ==> 1
                                      248            1  0.250  1 ==> 0
                                      249            1  0.133  1 ==> 2
                                      279            1  0.231  1 ==> 0
                                      285            1  0.600  0 --> 1
         node_73 --> node_65          1              2  0.125  0 ==> 2
                                      18             1  0.222  1 ==> 2
                                      24             1  0.143  0 --> 1
                                      44             1  0.750  2 ==> 1
                                      45             1  0.250  1 ==> 0
                                      48             1  0.333  0 --> 1
                                      58             1  0.200  1 --> 0
                                      70             1  0.286  1 --> 2
                                      71             1  0.333  0 ==> 2
                                      76             1  0.167  1 --> 0
                                      80             1  0.154  1 --> 0
                                      81             1  0.200  1 ==> 0
                                      90             1  0.200  1 --> 0
                                      98             1  0.167  2 --> 1
                                      104            1  0.143  1 ==> 0
                                      110            1  0.200  0 --> 1
                                      113            1  0.500  0 ==> 1
                                      148            1  0.375  0 ==> 1
                                      149            1  0.500  0 ==> 1
                                      157            1  0.222  0 ==> 2
                                      158            1  0.500  1 ==> 0
                                      171            1  0.143  0 --> 1
                                      175            1  0.167  0 --> 1
                                      191            1  0.200  0 ==> 1
                                      195            1  0.083  0 --> 1
                                      204            1  0.286  0 --> 1
                                      217            1  0.400  1 --> 0
                                      223            1  0.100  0 ==> 1
                                      236            1  0.286  1 --> 0
                                      252            1  0.091  0 --> 1
         node_65 --> Anhima cornuta   8              1  0.222  1 ==> 0
                                      25             1  0.125  1 ==> 0
                                      31             1  0.250  1 --> 0
                                      59             1  0.250  0 ==> 1
                                      86             1  0.250  0 ==> 2
                                      95             1  0.222  0 ==> 1
                                      107            1  0.333  0 ==> 1
                                      108            1  0.125  1 --> 0
                                      131            1  0.182  1 ==> 2
                                      136            1  0.400  0 ==> 1
                                      139            1  0.125  1 --> 0
                                      166            1  0.250  0 ==> 1
                                      172            1  0.200  1 ==> 0
                                      196            1  0.167  0 --> 1
                                      214            1  0.333  0 ==> 1
                                      216            1  0.111  0 ==> 1
                                      221            1  0.091  0 --> 1
                                      222            1  0.200  1 ==> 0
                                      234            1  0.167  0 ==> 1
                                      235            1  0.167  0 ==> 1
                                      262            1  0.333  1 ==> 2
                                      273            1  0.167  1 ==> 0
                                      278            1  0.200  2 ==> 1
         node_65 --> Chauna torquata  16             1  0.250  0 ==> 1
                                      33             1  0.500  0 --> 1
                                      57             1  0.143  1 ==> 0
                                      74             1  0.167  1 ==> 0
                                      75             1  0.250  0 --> 1
                                      85             1  0.250  0 ==> 1
                                      88             1  0.125  0 ==> 1
                                      89             1  0.200  1 ==> 0
                                      93             1  0.286  0 ==> 2
                                      98             1  0.167  1 ==> 0
                                      105            1  0.333  0 --> 1
                                      131            1  0.182  1 ==> 0
                                      160            1  0.167  1 ==> 2
                                      170            1  0.125  1 --> 0
                                      174            1  0.200  0 --> 1
                                      176            1  0.182  1 ==> 0
                                      179            1  0.125  1 ==> 0
                                      180            1  0.222  1 ==> 0
                                      198            1  0.250  0 ==> 1
                                      199            1  0.200  1 ==> 0
                                      207            1  0.444  1 --> 0
                                      210            1  0.167  1 ==> 0
                                      211            1  0.333  0 ==> 1
                                      218            1  0.143  0 ==> 1
                                      256            1  0.167  1 ==> 0
                                      259            1  0.364  0 ==> 2
         node_73 --> node_72          3              1  0.500  0 ==> 1
                                      14             1  0.167  0 ==> 1
                                      17             1  0.500  0 ==> 1
                                      18             1  0.222  1 ==> 0
                                      28             1  0.667  1 ==> 2
                                      29             1  0.500  1 --> 2
                                      30             1  0.500  0 ==> 1
                                      33             1  0.500  0 --> 1
                                      62             1  0.500  0 ==> 1
                                      65             1  1.000  0 ==> 1
                                      69             1  1.000  0 ==> 1
                                      105            1  0.333  0 --> 1
                                      115            1  0.250  1 --> 0
                                      154            1  0.500  1 ==> 0
                                      174            1  0.200  0 --> 1
                                      285            1  0.600  1 ==> 2
         node_72 --> node_70          2              1  0.133  0 --> 1
                                      6              1  1.000  1 --> 2
                                      31             1  0.250  1 --> 0
                                      32             1  0.400  1 --> 2
                                      43             1  0.429  0 --> 2
                                      48             1  0.333  0 --> 1
                                      58             1  0.200  1 --> 0
                                      63             1  0.667  0 ==> 1
                                      72             1  0.500  0 --> 1
                                      75             1  0.250  0 --> 1
                                      90             1  0.200  1 --> 0
                                      110            1  0.200  0 --> 1
                                      131            1  0.182  1 ==> 0
                                      165            1  0.250  1 ==> 0
                                      170            1  0.125  1 --> 0
                                      175            1  0.167  0 --> 1
                                      182            1  0.222  0 ==> 1
                                      189            1  0.200  0 ==> 1
                                      217            1  0.400  1 --> 0
                                      237            1  0.100  1 ==> 0
                                      253            1  0.333  1 ==> 0
                                      256            1  0.167  1 ==> 0
                                      290            1  0.500  1 ==> 0
         node_70 --> Anseranas semipa 50             1  0.250  1 ==> 0
                                      57             1  0.143  1 ==> 0
                                      70             1  0.286  1 --> 2
                                      78             1  0.250  0 --> 1
                                      80             1  0.154  1 --> 0
                                      89             1  0.200  1 ==> 0
                                      95             1  0.222  0 ==> 1
                                      97             1  0.167  1 ==> 0
                                      104            1  0.143  1 ==> 0
                                      106            1  0.286  0 --> 1
                                      108            1  0.125  1 --> 0
                                      112            1  0.400  0 --> 1
                                      114            1  0.500  1 ==> 0
                                      127            1  0.333  1 ==> 0
                                      139            1  0.125  1 --> 0
                                      161            1  0.154  0 ==> 1
                                      172            1  0.200  1 ==> 0
                                      190            1  0.333  0 --> 1
                                      210            1  0.167  1 ==> 0
                                      214            1  0.333  0 ==> 1
                                      240            1  0.167  2 --> 1
                                      257            1  0.154  1 ==> 0
                                      258            1  0.286  2 --> 0
                                      260            1  0.167  0 --> 1
                                      261            1  0.167  2 ==> 1
                                      266            1  0.200  1 ==> 0
                                      272            1  0.200  0 ==> 1
                                      276            1  0.200  1 ==> 0
         node_70 --> node_69          4              1  0.250  0 --> 1
                                      9              1  0.286  0 ==> 1
                                      12             1  0.333  1 --> 2
                                      74             1  0.167  1 ==> 0
                                      76             1  0.167  1 --> 0
                                      79             1  0.375  0 ==> 1
                                      93             1  0.286  0 ==> 2
                                      98             1  0.167  2 --> 1
                                      116            1  0.500  0 ==> 1
                                      122            1  0.182  0 ==> 1
                                      140            1  0.250  0 ==> 1
                                      153            1  0.143  1 ==> 0
                                      157            1  0.222  0 ==> 1
                                      158            1  0.500  1 ==> 2
                                      180            1  0.222  1 ==> 2
                                      184            1  0.143  1 ==> 0
                                      188            1  0.167  0 ==> 1
                                      221            1  0.091  0 --> 1
                                      223            1  0.100  0 ==> 1
                                      236            1  0.286  1 --> 0
                                      257            1  0.154  1 ==> 2
                                      261            1  0.167  2 ==> 3
                                      269            1  0.222  0 ==> 1
                                      270            1  0.167  0 ==> 1
                                      271            1  0.125  0 --> 1
                                      277            1  1.000  0 ==> 1
                                      285            1  0.600  2 --> 3
         node_69 --> node_68          155            1  0.250  0 ==> 1
                                      168            1  0.200  0 --> 1
                                      172            1  0.200  1 ==> 2
                                      195            1  0.083  0 --> 1
                                      207            1  0.444  1 ==> 2
                                      274            1  0.200  0 ==> 1
         node_68 --> node_66          66             1  0.250  0 --> 1
                                      70             1  0.286  1 --> 2
                                      96             1  0.500  0 ==> 2
                                      102            1  0.167  0 --> 1
                                      113            1  0.500  0 ==> 1
                                      162            1  1.000  0 ==> 1
                                      166            1  0.250  0 --> 1
                                      174            1  0.200  1 --> 0
                                      179            1  0.125  1 ==> 0
                                      203            1  0.333  0 --> 1
                                      218            1  0.143  0 --> 1
                                      231            1  0.286  1 ==> 0
                                      278            1  0.200  2 ==> 1
         node_66 --> Anser caerulesce 14             1  0.167  1 ==> 0
                                      24             1  0.143  0 ==> 1
                                      61             1  0.333  0 --> 1
                                      81             1  0.200  1 ==> 0
                                      83             1  0.333  0 ==> 1
                                      85             1  0.250  0 --> 1
                                      108            1  0.125  1 ==> 0
                                      138            1  0.250  0 --> 1
                                      148            1  0.375  0 --> 2
                                      165            1  0.250  0 ==> 1
                                      168            1  0.200  1 --> 2
                                      176            1  0.182  1 --> 2
                                      182            1  0.222  1 --> 2
                                      204            1  0.286  0 ==> 1
                                      216            1  0.111  0 --> 1
                                      228            1  0.667  1 ==> 0
                                      237            1  0.100  0 ==> 1
                                      249            2  0.133  2 ==> 0
                                      252            1  0.091  0 ==> 1
                                      256            1  0.167  0 ==> 1
                                      269            1  0.222  1 ==> 2
                                      270            1  0.167  1 ==> 0
                                      273            1  0.167  1 --> 2
         node_66 --> Cereopsis novaeh 1              2  0.125  0 --> 2
                                      11             1  0.333  0 ==> 1
                                      13             1  0.182  1 ==> 2
                                      16             1  0.250  0 ==> 1
                                      25             1  0.125  1 ==> 0
                                      30             1  0.500  1 ==> 0
                                      43             1  0.429  2 ==> 0
                                      51             1  0.250  1 ==> 0
                                      52             1  0.200  0 ==> 1
                                      59             1  0.250  0 ==> 1
                                      72             1  0.500  1 ==> 0
                                      86             1  0.250  0 --> 2
                                      89             1  0.200  1 ==> 0
                                      93             1  0.286  2 ==> 1
                                      101            1  0.125  0 ==> 1
                                      116            1  0.500  1 ==> 0
                                      122            1  0.182  1 ==> 0
                                      145            1  0.250  0 --> 1
                                      153            1  0.143  0 ==> 1
                                      157            1  0.222  1 ==> 0
                                      163            1  0.222  1 ==> 2
                                      171            1  0.143  0 --> 1
                                      178            1  0.333  0 ==> 1
                                      186            1  1.000  0 ==> 1
                                      198            1  0.250  0 ==> 1
                                      205            1  0.200  0 ==> 1
                                      213            1  0.091  1 --> 0
                                      224            1  0.250  0 --> 1
                                      230            1  0.154  0 ==> 1
                                      233            1  0.250  0 ==> 1
                                      257            1  0.154  2 ==> 1
                                      260            1  0.167  0 --> 1
                                      261            1  0.167  3 ==> 2
                                      265            1  0.300  0 ==> 1
         node_68 --> node_67          21             1  1.000  0 ==> 1
                                      58             1  0.200  0 ==> 1
                                      61             1  0.333  0 --> 1
                                      80             1  0.154  1 ==> 2
                                      82             1  0.500  1 --> 0
                                      85             1  0.250  0 --> 1
                                      90             1  0.200  0 ==> 1
                                      97             1  0.167  1 ==> 0
                                      118            1  0.375  0 --> 1
                                      128            1  0.250  0 ==> 1
                                      130            1  0.143  0 ==> 1
                                      131            1  0.182  0 ==> 1
                                      137            1  0.167  0 --> 1
                                      138            1  0.250  0 --> 1
                                      140            1  0.250  1 ==> 2
                                      145            1  0.250  0 --> 1
                                      148            1  0.375  0 --> 2
                                      164            1  0.500  0 ==> 1
                                      176            1  0.182  1 --> 2
                                      182            1  0.222  1 --> 2
                                      213            1  0.091  1 --> 0
                                      224            1  0.250  0 --> 1
                                      249            1  0.133  2 --> 1
                                      266            1  0.200  1 ==> 0
                                      273            1  0.167  1 --> 2
         node_67 --> Malacorhynchus m 2              1  0.133  1 ==> 2
                                      10             1  0.143  0 ==> 1
                                      13             1  0.182  1 ==> 2
                                      14             1  0.167  1 ==> 2
                                      24             1  0.143  0 ==> 1
                                      76             1  0.167  0 ==> 1
                                      86             1  0.250  0 --> 1
                                      98             2  0.167  1 ==> 3
                                      101            1  0.125  0 ==> 1
                                      103            1  0.143  0 ==> 1
                                      106            1  0.286  0 --> 1
                                      119            1  0.500  0 ==> 1
                                      129            1  0.200  0 ==> 1
                                      130            1  0.143  1 ==> 2
                                      131            1  0.182  1 ==> 2
                                      149            1  0.500  0 ==> 1
                                      160            1  0.167  1 ==> 2
                                      161            1  0.154  0 ==> 1
                                      165            1  0.250  0 ==> 1
                                      168            1  0.200  1 --> 2
                                      171            1  0.143  0 --> 1
                                      173            1  0.250  0 ==> 1
                                      174            1  0.200  1 --> 0
                                      184            1  0.143  0 ==> 1
                                      187            1  0.250  0 ==> 1
                                      200            1  0.167  0 ==> 1
                                      209            1  0.167  0 ==> 1
                                      256            1  0.167  0 ==> 1
                                      258            1  0.286  2 --> 0
         node_67 --> Tadorna tadornoi 1              2  0.125  0 --> 2
                                      25             1  0.125  1 ==> 0
                                      47             1  0.200  0 ==> 1
                                      66             1  0.250  0 --> 1
                                      74             1  0.167  0 ==> 1
                                      86             1  0.250  0 --> 2
                                      102            1  0.167  0 --> 1
                                      125            1  0.400  0 ==> 1
                                      150            1  0.125  0 ==> 1
                                      166            1  0.250  0 --> 1
                                      170            1  0.125  0 ==> 1
                                      203            1  0.333  0 --> 1
                                      204            1  0.286  0 ==> 1
                                      216            1  0.111  0 --> 1
                                      218            1  0.143  0 --> 1
                                      221            1  0.091  1 ==> 0
                                      230            1  0.154  0 ==> 1
                                      237            1  0.100  0 ==> 1
         node_69 --> Dendrocygna eyto 1              2  0.125  0 --> 2
                                      13             1  0.182  1 ==> 0
                                      14             1  0.167  1 ==> 2
                                      78             1  0.250  0 --> 1
                                      82             1  0.500  1 --> 0
                                      86             1  0.250  0 --> 1
                                      88             1  0.125  0 ==> 1
                                      103            1  0.143  0 ==> 1
                                      106            2  0.286  0 ==> 2
                                      118            1  0.375  0 --> 1
                                      120            1  0.400  0 ==> 1
                                      137            1  0.167  0 --> 1
                                      160            1  0.167  1 ==> 2
                                      171            1  0.143  0 --> 1
                                      177            1  0.400  0 ==> 1
                                      187            1  0.250  0 ==> 1
                                      209            1  0.167  0 ==> 1
                                      216            1  0.111  0 --> 1
                                      252            1  0.091  0 ==> 1
                                      258            1  0.286  2 --> 1
                                      260            1  0.167  0 --> 1
         node_72 --> node_71          98             1  0.167  2 ==> 3
                                      102            1  0.167  0 ==> 1
                                      108            1  0.125  1 --> 0
                                      112            1  0.400  0 --> 1
                                      129            1  0.200  0 ==> 1
                                      148            1  0.375  0 ==> 3
                                      156            1  0.250  1 ==> 2
                                      168            1  0.200  0 --> 1
                                      172            1  0.200  1 ==> 2
                                      190            1  0.333  0 --> 1
                                      195            1  0.083  0 --> 1
                                      196            1  0.167  0 --> 1
                                      231            1  0.286  1 ==> 0
                                      240            1  0.167  2 --> 1
         node_71 --> Presbyornis perv 4              1  0.250  0 --> 1
                                      10             1  0.143  0 --> 1
                                      11             1  0.333  0 --> 1
                                      12             1  0.333  1 --> 2
                                      24             1  0.143  0 --> 1
                                      34             1  0.333  1 --> 0
                                      36             1  0.250  1 --> 0
                                      54             1  0.167  0 --> 1
                                      56             1  0.333  0 --> 1
                                      61             1  0.333  0 --> 1
                                      71             1  0.333  0 --> 1
                                      87             1  0.286  1 --> 0
                                      145            1  0.250  0 ==> 1
                                      157            1  0.222  0 ==> 1
                                      160            1  0.167  1 ==> 2
                                      161            1  0.154  0 ==> 1
                                      171            1  0.143  0 --> 1
                                      176            1  0.182  1 --> 2
                                      204            1  0.286  0 --> 1
                                      205            1  0.200  0 ==> 1
                                      218            1  0.143  0 ==> 1
                                      229            1  0.200  1 --> 2
                                      235            1  0.167  0 ==> 1
                                      257            1  0.154  1 ==> 2
                                      258            1  0.286  2 --> 0
                                      261            1  0.167  2 ==> 1
                                      268            1  0.250  1 ==> 0
                                      269            1  0.222  0 ==> 1
                                      270            1  0.167  0 ==> 1
                                      273            1  0.167  1 ==> 2
                                      285            1  0.600  2 --> 3
         node_71 --> Wilaru tedfordi  101            1  0.125  0 ==> 1
                                      128            1  0.250  0 ==> 1
                                      131            1  0.182  1 ==> 2
                                      140            1  0.250  0 ==> 1
                                      141            1  0.167  0 ==> 1
                                      153            1  0.143  1 ==> 0
                                      163            1  0.222  1 ==> 2
                                      166            1  0.250  0 ==> 1
                                      170            1  0.125  1 --> 0
                                      187            1  0.250  0 ==> 1
                                      188            1  0.167  0 ==> 1
                                      209            1  0.167  0 ==> 1
                                      221            1  0.091  0 --> 1
                                      236            1  0.286  1 --> 0
                                      257            1  0.154  1 ==> 0
                                      259            1  0.364  0 ==> 2
                                      261            1  0.167  2 ==> 3
                                      263            1  0.222  1 ==> 2
                                      271            1  0.125  0 --> 1
         node_83 --> node_82          172            1  0.200  1 ==> 2
                                      173            1  0.250  0 ==> 1
                                      180            1  0.222  1 ==> 2
                                      189            1  0.200  0 ==> 1
                                      196            1  0.167  0 --> 1
                                      204            1  0.286  0 --> 1
                                      213            1  0.091  1 ==> 0
                                      226            1  0.200  0 ==> 1
         node_82 --> node_81          2              2  0.133  0 --> 2
                                      3              1  0.500  0 --> 2
                                      4              1  0.250  0 --> 1
                                      8              1  0.222  1 --> 2
                                      32             1  0.400  1 --> 0
                                      109            1  1.000  0 ==> 1
                                      176            1  0.182  1 --> 2
                                      185            1  0.200  0 --> 1
                                      200            1  0.167  1 --> 0
                                      202            1  0.333  1 ==> 2
                                      205            1  0.200  0 ==> 1
                                      207            1  0.444  1 --> 3
                                      211            1  0.333  0 ==> 1
                                      215            1  0.250  0 ==> 1
                                      253            1  0.333  1 --> 0
                                      254            1  0.333  0 --> 1
                                      281            1  0.500  0 --> 1
                                      283            2  0.200  0 --> 2
         node_81 --> node_79          194            1  0.500  0 --> 1
                                      197            1  0.125  0 ==> 1
                                      212            1  0.250  0 --> 2
                                      216            1  0.111  0 --> 1
                                      218            1  0.143  2 --> 0
                                      219            1  0.250  0 --> 1
                                      221            1  0.091  0 --> 1
                                      223            1  0.100  0 --> 1
                                      227            1  0.500  0 ==> 1
                                      233            1  0.250  0 ==> 1
                                      239            1  0.500  1 ==> 0
                                      245            1  0.400  0 ==> 2
                                      252            1  0.091  0 --> 1
                                      257            1  0.154  1 --> 0
                                      259            1  0.364  0 --> 3
                                      267            1  0.167  0 ==> 1
                                      271            1  0.125  0 --> 1
                                      278            1  0.200  2 --> 1
                                      280            1  0.500  0 ==> 1
                                      287            1  1.000  2 --> 0
         node_79 --> Barawertornis te 229            1  0.200  1 ==> 2
                                      249            1  0.133  1 ==> 2
                                      265            1  0.300  0 --> 3
                                      273            1  0.167  1 ==> 0
         node_79 --> node_78          49             1  0.667  1 --> 2
                                      52             1  0.200  0 --> 1
                                      58             1  0.200  1 --> 0
                                      79             1  0.375  0 --> 2
                                      87             1  0.286  1 --> 2
                                      93             1  0.286  0 --> 2
                                      174            1  0.200  0 --> 1
                                      175            1  0.167  0 --> 1
                                      199            1  0.200  1 ==> 0
                                      208            1  0.250  0 ==> 2
                                      246            1  0.200  0 --> 1
                                      263            1  0.222  1 ==> 2
                                      265            1  0.300  0 --> 2
                                      282            1  1.000  0 --> 1
         node_78 --> node_77          13             1  0.182  1 --> 0
                                      16             1  0.250  0 --> 1
                                      18             1  0.222  1 --> 2
                                      19             1  0.333  0 --> 1
                                      63             1  0.667  0 --> 2
                                      182            2  0.222  0 ==> 2
                                      261            1  0.167  2 ==> 3
         node_77 --> node_75          57             1  0.143  1 ==> 0
                                      81             1  0.200  1 --> 2
                                      104            1  0.143  1 --> 0
                                      268            1  0.250  1 --> 0
                                      275            1  0.333  0 ==> 1
                                      287            1  1.000  0 ==> 1
         node_75 --> Dromornis murray 25             1  0.125  1 ==> 0
                                      50             1  0.250  1 ==> 0
                                      71             1  0.333  0 --> 2
                                      80             1  0.154  2 --> 1
                                      217            1  0.400  1 ==> 2
                                      237            1  0.100  1 --> 0
                                      273            1  0.167  1 ==> 0
         node_75 --> node_74          195            1  0.083  0 ==> 1
                                      201            1  0.333  0 ==> 1
                                      215            1  0.250  1 ==> 0
         node_74 --> Dromornis planei 7              1  0.667  1 --> 2
                                      54             1  0.167  0 ==> 1
                                      225            1  0.143  0 --> 1
         node_74 --> Dromornis stirto 42             1  0.500  0 ==> 1
                                      52             1  0.200  1 ==> 0
                                      53             1  0.500  0 --> 1
                                      223            1  0.100  1 ==> 0
                                      230            1  0.154  0 --> 1
                                      265            1  0.300  2 --> 0
         node_77 --> node_76          225            1  0.143  0 --> 1
                                      249            1  0.133  1 ==> 2
         node_76 --> Ilbandornis laws 199            1  0.200  0 ==> 1
                                      213            1  0.091  0 ==> 1
                                      229            1  0.200  1 ==> 2
                                      230            1  0.154  0 --> 1
                                      267            1  0.167  1 ==> 0
                                      269            1  0.222  0 ==> 1
                                      278            1  0.200  1 ==> 0
         node_76 --> Ilbandornis wood 173            1  0.250  1 --> 0
                                      237            1  0.100  1 --> 0
                                      265            1  0.300  2 ==> 3
                                      279            1  0.231  1 ==> 2
         node_78 --> Genyornis newton 80             1  0.154  2 --> 1
                                      81             1  0.200  1 --> 2
                                      193            1  0.500  0 ==> 1
                                      201            1  0.333  0 ==> 1
                                      237            1  0.100  1 --> 0
                                      244            1  0.167  0 ==> 1
                                      259            1  0.364  3 ==> 1
                                      268            1  0.250  1 --> 0
                                      286            1  0.667  0 --> 2
         node_81 --> node_80          47             1  0.200  0 ==> 1
                                      63             1  0.667  0 --> 2
                                      222            1  0.200  1 ==> 0
                                      231            1  0.286  1 ==> 0
                                      241            1  0.250  0 ==> 1
                                      243            1  0.400  1 ==> 2
                                      249            1  0.133  1 ==> 0
                                      275            1  0.333  0 ==> 1
         node_80 --> Gastornis gigant 28             1  0.667  1 --> 0
                                      29             1  0.500  1 --> 2
                                      54             1  0.167  0 ==> 1
                                      73             1  0.167  0 --> 1
                                      93             1  0.286  0 --> 2
                                      150            1  0.125  0 --> 1
                                      181            1  0.167  0 --> 1
                                      189            1  0.200  1 ==> 0
                                      194            1  0.500  0 --> 1
                                      195            1  0.083  0 --> 1
                                      199            1  0.200  1 ==> 0
                                      223            1  0.100  0 --> 1
                                      225            1  0.143  0 ==> 1
                                      230            1  0.154  0 ==> 1
                                      248            1  0.250  1 ==> 0
                                      252            1  0.091  0 --> 1
                                      259            1  0.364  0 --> 2
                                      263            1  0.222  1 ==> 2
                                      273            1  0.167  1 ==> 0
                                      279            1  0.231  1 ==> 2
         node_80 --> Gastornis parise 88             1  0.125  0 ==> 1
                                      219            1  0.250  0 --> 1
                                      244            1  0.167  0 ==> 1
                                      257            1  0.154  1 --> 0
                                      262            1  0.333  1 ==> 2
                                      271            1  0.125  0 --> 1
                                      278            1  0.200  2 --> 1
         node_82 --> Vegavis iaai     44             1  0.750  2 ==> 1
                                      73             1  0.167  0 --> 1
                                      89             1  0.200  1 --> 0
                                      98             2  0.167  2 --> 0
                                      102            1  0.167  0 --> 1
                                      115            1  0.250  1 --> 0
                                      117            1  0.250  1 --> 0
                                      120            1  0.400  0 --> 1
                                      127            1  0.333  1 --> 0
                                      129            1  0.200  0 --> 1
                                      130            1  0.143  1 --> 2
                                      131            1  0.182  1 --> 2
                                      139            1  0.125  1 --> 0
                                      156            1  0.250  1 --> 2
                                      160            1  0.167  1 --> 2
                                      161            1  0.154  0 --> 1
                                      168            1  0.200  0 --> 1
                                      200            1  0.167  1 ==> 2
                                      202            1  0.333  1 ==> 0
                                      203            1  0.333  0 ==> 1
                                      207            1  0.444  1 --> 4
                                      209            1  0.167  0 ==> 1
                                      212            1  0.250  0 --> 1
                                      216            1  0.111  0 --> 1
                                      221            1  0.091  0 --> 1
                                      224            1  0.250  0 ==> 1
                                      228            1  0.667  1 ==> 0
                                      229            1  0.200  1 ==> 2
                                      257            1  0.154  1 ==> 2
                                      289            1  0.333  0 --> 1
         node_90 --> node_89          10             1  0.143  0 --> 1
                                      34             1  0.333  0 --> 1
                                      35             1  1.000  0 ==> 1
                                      40             1  0.333  0 --> 1
                                      42             1  0.500  0 ==> 1
                                      44             1  0.750  3 --> 0
                                      56             1  0.333  1 --> 0
                                      64             1  0.600  1 ==> 0
                                      127            1  0.333  1 ==> 0
                                      129            1  0.200  0 ==> 1
                                      152            1  0.250  0 --> 1
                                      159            1  0.500  1 ==> 0
                                      177            2  0.400  2 --> 0
                                      195            1  0.083  0 --> 1
                                      200            1  0.167  1 --> 0
                                      207            1  0.444  1 --> 0
                                      212            1  0.250  0 --> 1
                                      225            1  0.143  1 --> 0
                                      270            1  0.167  0 ==> 1
                                      271            1  0.125  0 --> 1
         node_89 --> node_86          198            1  0.250  0 ==> 1
                                      204            1  0.286  0 ==> 1
                                      211            1  0.333  0 ==> 1
                                      215            1  0.250  0 --> 1
                                      218            1  0.143  2 --> 0
                                      223            1  0.100  0 --> 1
                                      227            1  0.500  0 ==> 1
                                      257            1  0.154  2 --> 1
                                      259            1  0.364  0 --> 4
                                      278            1  0.200  2 ==> 1
         node_86 --> Brontornis burme 199            1  0.200  1 ==> 0
                                      201            1  0.333  0 ==> 1
                                      207            1  0.444  0 ==> 3
                                      212            1  0.250  1 ==> 2
                                      222            1  0.200  0 ==> 1
                                      239            1  0.500  1 ==> 0
                                      242            1  0.500  0 ==> 1
                                      244            1  0.167  0 ==> 1
                                      245            1  0.400  0 --> 2
                                      249            1  0.133  1 ==> 0
                                      261            1  0.167  2 ==> 3
                                      263            1  0.222  1 ==> 0
                                      279            2  0.231  1 ==> 3
         node_86 --> node_85          25             1  0.125  0 --> 1
                                      71             1  0.333  0 --> 2
                                      74             1  0.167  1 --> 0
                                      93             1  0.286  0 --> 2
                                      95             1  0.222  0 --> 1
                                      137            1  0.167  0 --> 1
                                      139            1  0.125  1 --> 0
                                      143            1  0.400  0 --> 1
                                      144            1  0.200  1 --> 0
                                      151            1  0.333  0 --> 1
                                      153            1  0.143  0 --> 1
                                      156            1  0.250  0 --> 1
                                      175            1  0.167  0 --> 1
                                      180            1  0.222  1 --> 0
                                      196            1  0.167  0 --> 1
                                      197            1  0.125  0 --> 1
                                      205            1  0.200  0 ==> 1
                                      213            1  0.091  1 ==> 0
                                      216            1  0.111  0 ==> 1
                                      245            1  0.400  0 --> 1
                                      265            1  0.300  0 ==> 2
                                      269            1  0.222  0 --> 1
         node_85 --> Cariama cristata 8              1  0.222  0 ==> 1
                                      14             2  0.167  0 ==> 2
                                      27             1  0.500  0 --> 1
                                      31             1  0.250  1 ==> 0
                                      67             1  0.333  0 ==> 2
                                      85             1  0.250  0 --> 1
                                      97             1  0.167  0 --> 1
                                      103            1  0.143  0 ==> 1
                                      107            1  0.333  0 ==> 1
                                      125            1  0.400  0 --> 1
                                      130            1  0.143  1 --> 2
                                      138            1  0.250  0 ==> 1
                                      140            1  0.250  0 --> 1
                                      141            1  0.167  1 ==> 0
                                      145            1  0.250  0 ==> 1
                                      146            1  0.250  0 ==> 1
                                      147            1  0.500  0 ==> 1
                                      157            1  0.222  0 ==> 2
                                      163            1  0.222  0 --> 1
                                      167            1  0.250  0 --> 1
                                      172            1  0.200  1 ==> 0
                                      185            1  0.200  0 --> 1
                                      221            1  0.091  0 ==> 1
                                      224            1  0.250  0 ==> 1
                                      229            1  0.200  1 ==> 2
                                      235            1  0.167  0 ==> 1
                                      236            1  0.286  1 ==> 2
                                      248            1  0.250  1 ==> 0
                                      249            1  0.133  1 ==> 2
                                      259            1  0.364  4 ==> 2
                                      260            1  0.167  0 ==> 1
                                      263            1  0.222  1 ==> 2
                                      269            1  0.222  1 ==> 2
         node_85 --> Patagornis marsh 2              2  0.133  0 ==> 2
                                      3              1  0.500  0 ==> 2
                                      7              1  0.667  0 ==> 1
                                      16             1  0.250  0 ==> 1
                                      18             1  0.222  1 ==> 0
                                      20             1  0.500  0 ==> 1
                                      32             2  0.400  2 ==> 0
                                      36             1  0.250  0 ==> 1
                                      43             1  0.429  0 ==> 1
                                      51             1  0.250  0 ==> 1
                                      54             1  0.167  0 ==> 1
                                      66             1  0.250  0 ==> 1
                                      80             2  0.154  2 ==> 0
                                      86             1  0.250  2 ==> 0
                                      87             1  0.286  1 --> 2
                                      88             1  0.125  0 ==> 1
                                      94             1  0.500  1 ==> 0
                                      160            1  0.167  1 ==> 0
                                      168            1  0.200  0 ==> 1
                                      173            1  0.250  0 ==> 1
                                      176            1  0.182  1 ==> 0
                                      189            1  0.200  0 ==> 1
                                      225            1  0.143  0 ==> 1
                                      226            1  0.200  0 ==> 1
                                      234            1  0.167  0 ==> 1
                                      236            1  0.286  1 ==> 0
                                      250            1  0.500  0 ==> 1
                                      270            1  0.167  1 ==> 0
                                      272            1  0.200  0 ==> 1
                                      283            1  0.200  0 ==> 1
         node_89 --> node_88          4              1  0.250  0 ==> 1
                                      27             1  0.500  0 --> 1
                                      45             1  0.250  1 ==> 0
                                      47             1  0.200  0 ==> 1
                                      53             1  0.500  0 ==> 2
                                      55             1  0.250  0 --> 1
                                      75             1  0.250  0 ==> 1
                                      89             1  0.200  1 ==> 0
                                      135            1  0.500  2 ==> 0
                                      136            1  0.400  1 ==> 2
                                      140            1  0.250  0 --> 1
                                      171            1  0.143  0 ==> 1
                                      218            1  0.143  2 --> 1
                                      228            1  0.667  1 ==> 2
                                      248            1  0.250  1 ==> 0
                                      249            1  0.133  1 ==> 2
                                      259            1  0.364  0 --> 1
         node_88 --> Burhinus grallar 11             1  0.333  0 ==> 1
                                      13             1  0.182  1 ==> 0
                                      14             2  0.167  0 ==> 2
                                      19             1  0.333  0 ==> 1
                                      23             1  0.500  0 ==> 1
                                      50             1  0.250  1 ==> 0
                                      57             1  0.143  0 --> 1
                                      71             1  0.333  0 ==> 1
                                      78             1  0.250  0 --> 1
                                      79             1  0.375  0 --> 2
                                      85             1  0.250  0 --> 1
                                      87             1  0.286  1 ==> 0
                                      102            1  0.167  0 ==> 1
                                      103            1  0.143  0 ==> 1
                                      106            2  0.286  0 ==> 2
                                      107            1  0.333  0 ==> 2
                                      110            1  0.200  0 ==> 1
                                      111            1  0.200  0 ==> 1
                                      112            1  0.400  0 ==> 1
                                      115            1  0.250  1 --> 0
                                      143            1  0.400  0 --> 2
                                      147            1  0.500  0 ==> 1
                                      148            1  0.375  0 ==> 3
                                      154            1  0.500  1 ==> 0
                                      155            1  0.250  0 --> 2
                                      160            1  0.167  1 --> 2
                                      163            1  0.222  0 --> 2
                                      176            1  0.182  1 ==> 2
                                      180            1  0.222  1 ==> 2
                                      181            1  0.167  1 ==> 0
                                      196            1  0.167  0 --> 1
                                      197            1  0.125  0 --> 1
                                      202            2  0.333  0 ==> 2
                                      206            1  0.500  1 ==> 0
                                      208            1  0.250  1 --> 0
                                      213            1  0.091  1 ==> 0
                                      215            1  0.250  0 --> 1
                                      219            1  0.250  0 ==> 1
                                      223            1  0.100  0 --> 1
                                      229            1  0.200  1 ==> 2
                                      231            1  0.286  1 ==> 2
                                      241            1  0.250  0 ==> 1
                                      245            1  0.400  0 --> 1
                                      246            1  0.200  0 ==> 1
                                      247            1  0.333  0 --> 1
                                      261            1  0.167  2 ==> 3
                                      262            1  0.333  1 --> 2
                                      269            1  0.222  0 --> 1
                                      274            1  0.200  0 --> 1
                                      275            1  0.333  0 ==> 1
                                      280            1  0.500  0 ==> 1
         node_88 --> node_87          31             1  0.250  1 ==> 0
                                      70             1  0.286  0 ==> 1
                                      73             1  0.167  0 ==> 1
                                      98             3  0.167  3 ==> 0
                                      101            1  0.125  1 ==> 0
                                      114            1  0.500  2 ==> 3
                                      130            1  0.143  1 ==> 0
                                      131            1  0.182  1 ==> 0
                                      140            1  0.250  1 ==> 2
                                      151            1  0.333  0 --> 1
                                      157            1  0.222  0 ==> 1
                                      158            1  0.500  2 ==> 1
                                      163            1  0.222  0 --> 1
                                      165            1  0.250  1 ==> 0
                                      170            1  0.125  1 ==> 0
                                      175            1  0.167  0 --> 1
                                      176            1  0.182  1 ==> 0
                                      180            1  0.222  1 --> 0
                                      209            1  0.167  0 ==> 1
                                      210            1  0.167  1 ==> 0
                                      236            1  0.286  1 ==> 0
                                      244            1  0.167  0 ==> 1
                                      252            1  0.091  0 ==> 1
                                      276            1  0.200  1 ==> 0
                                      279            1  0.231  1 ==> 0
                                      289            1  0.333  0 ==> 1
         node_87 --> Antigone rubicun 1              1  0.125  0 ==> 1
                                      26             1  0.200  0 ==> 1
                                      70             1  0.286  1 ==> 2
                                      74             1  0.167  1 ==> 0
                                      76             1  0.167  1 ==> 0
                                      80             2  0.154  2 ==> 0
                                      81             1  0.200  1 ==> 0
                                      86             1  0.250  2 ==> 0
                                      87             1  0.286  1 --> 2
                                      95             2  0.222  0 ==> 2
                                      97             1  0.167  0 ==> 1
                                      104            1  0.143  1 ==> 0
                                      107            1  0.333  0 ==> 1
                                      108            1  0.125  1 ==> 0
                                      129            1  0.200  1 ==> 0
                                      134            1  0.333  0 ==> 1
                                      139            1  0.125  1 --> 0
                                      143            1  0.400  0 --> 2
                                      156            1  0.250  0 ==> 1
                                      161            1  0.154  0 ==> 1
                                      164            1  0.500  0 ==> 1
                                      185            1  0.200  0 ==> 1
                                      208            1  0.250  1 --> 0
                                      221            1  0.091  0 ==> 1
                                      222            1  0.200  0 ==> 1
                                      237            1  0.100  0 ==> 1
                                      247            1  0.333  0 --> 1
                                      260            1  0.167  0 ==> 1
                                      262            1  0.333  1 --> 2
                                      269            1  0.222  0 --> 1
                                      273            1  0.167  1 ==> 2
         node_87 --> Porphyrio melano 2              1  0.133  0 ==> 1
                                      8              1  0.222  0 ==> 1
                                      10             1  0.143  1 ==> 0
                                      13             1  0.182  1 ==> 2
                                      52             1  0.200  0 ==> 1
                                      66             1  0.250  0 ==> 1
                                      78             1  0.250  0 --> 1
                                      79             1  0.375  0 --> 2
                                      84             1  0.500  0 ==> 1
                                      85             1  0.250  0 --> 1
                                      115            1  0.250  1 --> 0
                                      116            2  0.500  0 --> 2
                                      120            1  0.400  0 ==> 2
                                      122            2  0.182  0 ==> 2
                                      137            1  0.167  0 --> 1
                                      138            1  0.250  0 ==> 1
                                      141            1  0.167  1 ==> 0
                                      144            1  0.200  1 ==> 0
                                      150            1  0.125  0 ==> 1
                                      153            1  0.143  0 --> 1
                                      155            1  0.250  0 --> 2
                                      160            1  0.167  1 --> 2
                                      172            1  0.200  1 ==> 2
                                      179            1  0.125  1 ==> 0
                                      184            1  0.143  1 ==> 0
                                      195            1  0.083  1 ==> 0
                                      197            1  0.125  0 --> 1
                                      200            2  0.167  0 ==> 2
                                      207            1  0.444  0 ==> 1
                                      235            1  0.167  0 ==> 1
                                      240            1  0.167  1 ==> 2
                                      243            1  0.400  1 ==> 2
                                      256            1  0.167  1 ==> 0
                                      257            1  0.154  2 --> 1
                                      258            1  0.286  2 ==> 0
                                      261            2  0.167  2 ==> 0
                                      271            1  0.125  1 ==> 0
                                      272            1  0.200  0 ==> 1
                                      274            1  0.200  0 --> 1
                                      278            1  0.200  2 ==> 1

paup> 
paup> 
paup> 
paup> 
paup> 
paup> 
paup> 
paup> 
paup> 
paup> 
paup> 
paup> 
paup> 
paup> 
paup> 
paup> 
paup> 
paup> 
paup> 
paup> 
paup> 
paup> 
paup> 
paup> 
paup> 
paup> 
paup> 
paup> 
paup> 
paup> 
paup> 
paup> 
paup> 
paup> 
paup> 
